# Supplementary material for: Co-clustering of EphB6 and ephrinB1 in trans restrains cancer cell invasion
Source: Commun Biol. 2024 Apr 16;7:461. doi: 10.1038/s42003-024-06118-4 (PMC11021433; doi:10.1038/s42003-024-06118-4)
Supplement: Supplementary file 3 — Supplementary Data [file 42003_2024_6118_MOESM3_ESM.zip]

Archive with 14 entries (14 files):
- Figure 2D.xlsx
- __MACOSX/._Figure 2D.xlsx
- Figure 3B.xlsx
- __MACOSX/._Figure 3B.xlsx
- Figure 1I.xlsx
- __MACOSX/._Figure 1I.xlsx
- Figure 5B.xlsx
- __MACOSX/._Figure 5B.xlsx
- Figure 5C.xlsx
- __MACOSX/._Figure 5C.xlsx
- Figure S6a.xlsx
- __MACOSX/._Figure S6a.xlsx
- Figure S6b.xlsx
- __MACOSX/._Figure S6b.xlsx
