# Supplementary material for: Co-clustering of EphB6 and ephrinB1 in trans restrains cancer cell invasion
Source: Commun Biol. 2024 Apr 16;7:461. doi: 10.1038/s42003-024-06118-4 (PMC11021433; doi:10.1038/s42003-024-06118-4)
Supplement: Supplementary file 3 — Supplementary Data [file 42003_2024_6118_MOESM3_ESM.zip › Figure 2D.xlsx]

## Sheet: number of internalized vesicles
WT-EphB1-mNG (sorted-high)	WT-EphB1-mNG (sorted-high) + Dyngo-4a	D744N-EphB1-mNG (sorted-high)	D744N-EphB1-mNG (sorted-high) + Dyngo-4a	WT-EphB6-mNG (sorted-low)
4	1	1	2	0
3	2	1	2	0
4	0	1	3	0
2	1	0	0	0
1	2	0	1	0
2	4	2	2	0
1	2	1	1	0
1	0	2	1	0
1	0	1	1	0
4	0	1	2	0
3	0	0	1	0
1	0	1	1	0
1	1	0	0	0
1	1	0	0	0
2	0	3	0	0
2	0	1	2	0
1	0	1	1	0
4	2	1	0	0
2	2	1	0	0
1	1	0	1	0
1	1	0	2	0
1		0	1	0
1		1	0	0
2		1	1	0
2		0	0	0
1		0	0	0
6		1	0	0
6		1	2	0
1		3	1	0
1		0	1	0
1		3	0	0
1		2	0	0
0		1	1	0
1		6	1	0
		4	0	0
		1	1	0
		1	1	0
		2	1	0
		2	1	0
		1	0	0
		2	2	0
			1	0
			0	0
			0	0
			0
			3
			1
			1
			1
			0
			0
			0
			5
			3
			3
			1
			2
			0
			1
			1
			1
			4
			5
			2
			1
