# Supplementary material for: Co-clustering of EphB6 and ephrinB1 in trans restrains cancer cell invasion
Source: Commun Biol. 2024 Apr 16;7:461. doi: 10.1038/s42003-024-06118-4 (PMC11021433; doi:10.1038/s42003-024-06118-4)
Supplement: Supplementary file 3 — Supplementary Data [file 42003_2024_6118_MOESM3_ESM.zip › Figure 3B.xlsx]

## Sheet: ratio of the origin of tubules
tubules forming from EphB6 cells	tubules forming from ephrinB1 cells	ratio (%) for EphB6 cell origin	ratio (%) for ephrinB1 cell origin
1	0	100	0
1	0	100	0
2	0	100	0
3	0	100	0
6	0	100	0
2	3	40	60
1	0	100	0
1	0	100	0
1	0	100	0
2	0	100	0
2	0	100	0
5	1	83	17
1	0	100	0
2	0	100	0
3	0	100	0
2	0	100	0
