# Supplementary material for: Co-clustering of EphB6 and ephrinB1 in trans restrains cancer cell invasion
Source: Commun Biol. 2024 Apr 16;7:461. doi: 10.1038/s42003-024-06118-4 (PMC11021433; doi:10.1038/s42003-024-06118-4)
Supplement: Supplementary file 3 — Supplementary Data [file 42003_2024_6118_MOESM3_ESM.zip › Figure 1I.xlsx]

## Sheet: WT
Source.Name	roiNum	area	length	c1_intensity	c2_intensity	Name	Column1
EphB6_well 5-01.czi_results.csv	10	25.988	NaN	58429	53096.5	WT	0.908735
EphB6_well 5-01.czi_results.csv	8	3.438	NaN	43163.7	39229.4	WT	0.908851
EphB6_well 5-01.czi_results.csv	7	10.516	NaN	52922.1	50655.7	WT	0.957176
EphB6_well 5-01.czi_results.csv	13	8.822	NaN	43303.9	43558.8	WT	1.00589
EphB6_well 5-01.czi_results.csv	2	42.215	NaN	59345.5	38849	WT	0.654625
EphB6_well 5-01.czi_results.csv	11	22.24	NaN	60293	45299.7	WT	0.751327
EphB6_well 5-01.czi_results.csv	5	8.327	NaN	46335.4	36420.8	WT	0.786027
EphB6_well 5-01.czi_results.csv	4	19.078	NaN	34611.5	28094.7	WT	0.811715
EphB6_well 5-01.czi_results.csv	9	27.062	NaN	57463.3	47217.5	WT	0.821698
EphB6_well 5-01.czi_results.csv	14	24.261	NaN	52697.5	43665.2	WT	0.828601
EphB6_well 5-01.czi_results.csv	12	10.91	NaN	37094.8	31272.8	WT	0.843049
EphB6_well 5-01.czi_results.csv	3	12.638	NaN	59560.2	52756.6	WT	0.88577
EphB6_well 5-01.czi_results.csv	6	7.254	NaN	32928.3	42071.8	WT	1.27768
EphB6_well 5-01.czi_results.csv	0	0.973	NaN	8490.57	15529.8	WT	1.82906
EphB6_well 5-01.czi_results.csv	1	0.595	NaN	5233.47	18249.5	WT	3.48707
EphB6_well 5-02.czi_results.csv	0	22.307	NaN	62063.3	60225.3	WT	0.970385
EphB6_well 5-02.czi_results.csv	1	0.52	NaN	26388.1	19843.1	WT	0.751972
EphB6_well 5-02.czi_results.csv	2	0.99	NaN	41905.2	33066.7	WT	0.789083
EphB6_well 5-03.czi_results.csv	6	7.17	NaN	39729.5	40679.7	WT	1.02392
EphB6_well 5-03.czi_results.csv	0	0.713	NaN	32234.6	19285.8	WT	0.598293
EphB6_well 5-03.czi_results.csv	7	3.103	NaN	30299.1	18374.1	WT	0.606426
EphB6_well 5-03.czi_results.csv	10	8.126	NaN	42387.2	25836.6	WT	0.609538
EphB6_well 5-03.czi_results.csv	11	4.361	NaN	47985.1	34014.4	WT	0.708854
EphB6_well 5-03.czi_results.csv	9	7.061	NaN	53440.5	41656.6	WT	0.779495
EphB6_well 5-03.czi_results.csv	1	0.361	NaN	34477	27720	WT	0.804014
EphB6_well 5-03.czi_results.csv	8	8.83	NaN	49342.5	43272.8	WT	0.876988
EphB6_well 5-03.czi_results.csv	5	9.568	NaN	52276.1	46828	WT	0.895782
EphB6_well 5-03.czi_results.csv	4	0.277	NaN	12633.7	17457.2	WT	1.3818
EphB6_well 5-03.czi_results.csv	2	0.352	NaN	2635.27	8695.13	WT	3.29952
EphB6_well 5-03.czi_results.csv	3	1.099	NaN	1844.57	10096	WT	5.47336
EphB6_well 5-04.czi_results.csv	5	0.084	NaN	63007.1	34217.8	WT	0.543079
EphB6_well 5-04.czi_results.csv	4	2.742	NaN	48100.7	32023.6	WT	0.665763
EphB6_well 5-04.czi_results.csv	3	0.294	NaN	11644.7	7968.88	WT	0.684334
EphB6_well 5-04.czi_results.csv	1	2.684	NaN	1202.97	5283.73	WT	4.39224
EphB6_well 5-04.czi_results.csv	2	2.742	NaN	1153.01	5726.26	WT	4.96634
EphB6_well 5-04.czi_results.csv	0	3.237	NaN	1359.11	7083.23	WT	5.21168
EphB6_well 5-05.czi_results.csv	13	29.041	NaN	56661.8	53725.5	WT	0.948178
EphB6_well 5-05.czi_results.csv	12	30.282	NaN	57379.6	55103.4	WT	0.96033
EphB6_well 5-05.czi_results.csv	1	0.335	NaN	8170.36	2192.58	WT	0.268358
EphB6_well 5-05.czi_results.csv	2	0.344	NaN	31438.2	14454.3	WT	0.459768
EphB6_well 5-05.czi_results.csv	15	0.855	NaN	41158.3	20559.7	WT	0.499529
EphB6_well 5-05.czi_results.csv	0	0.646	NaN	19549.6	11175.1	WT	0.571629
EphB6_well 5-05.czi_results.csv	4	0.47	NaN	8785.86	5199.1	WT	0.591757
EphB6_well 5-05.czi_results.csv	14	0.889	NaN	39458.3	23499	WT	0.595541
EphB6_well 5-05.czi_results.csv	8	21.569	NaN	55632.5	35966.5	WT	0.646502
EphB6_well 5-05.czi_results.csv	10	46.853	NaN	59258.9	39254.6	WT	0.662424
EphB6_well 5-05.czi_results.csv	11	12.713	NaN	53905	36876.8	WT	0.684108
EphB6_well 5-05.czi_results.csv	18	2.147	NaN	49626.4	34521.1	WT	0.695619
EphB6_well 5-05.czi_results.csv	9	24.94	NaN	60961.7	42883.9	WT	0.703457
EphB6_well 5-05.czi_results.csv	16	11.17	NaN	43478.3	34133.7	WT	0.785074
EphB6_well 5-05.czi_results.csv	17	9.401	NaN	56338.7	46160.6	WT	0.819341
EphB6_well 5-05.czi_results.csv	6	0.403	NaN	7055.36	8119.59	WT	1.15084
EphB6_well 5-05.czi_results.csv	3	0.47	NaN	2463.64	3582.42	WT	1.45412
EphB6_well 5-05.czi_results.csv	5	0.403	NaN	5804.6	9655.8	WT	1.66347
EphB6_well 5-05.czi_results.csv	7	0.52	NaN	1674.08	9114.18	WT	5.44431
EphB6_well 5-06.czi_results.csv	16	46.173	NaN	57625.7	52302.9	WT	0.907632
EphB6_well 5-06.czi_results.csv	19	18.869	NaN	47933.8	44170	WT	0.921479
EphB6_well 5-06.czi_results.csv	17	22.894	NaN	56625.5	53678.7	WT	0.94796
EphB6_well 5-06.czi_results.csv	1	0.419	NaN	19195.3	7552.17	WT	0.393438
EphB6_well 5-06.czi_results.csv	13	0.537	NaN	37022.4	15077.3	WT	0.407248
EphB6_well 5-06.czi_results.csv	3	0.419	NaN	8076.73	3320.77	WT	0.411153
EphB6_well 5-06.czi_results.csv	0	0.444	NaN	35747.9	15523.6	WT	0.434252
EphB6_well 5-06.czi_results.csv	12	0.57	NaN	46199.5	21072.8	WT	0.456127
EphB6_well 5-06.czi_results.csv	10	0.503	NaN	39720.3	19728.6	WT	0.496688
EphB6_well 5-06.czi_results.csv	20	100.817	NaN	49796.2	34088.9	WT	0.684568
EphB6_well 5-06.czi_results.csv	18	36.345	NaN	50045.7	37997.4	WT	0.759255
EphB6_well 5-06.czi_results.csv	5	0.243	NaN	5557.52	4835.27	WT	0.870041
EphB6_well 5-06.czi_results.csv	9	0.612	NaN	7047.87	11750.7	WT	1.66727
EphB6_well 5-06.czi_results.csv	15	0.294	NaN	4229.28	9768.18	WT	2.30965
EphB6_well 5-06.czi_results.csv	22	0.478	NaN	3089.77	8178.9	WT	2.64709
EphB6_well 5-06.czi_results.csv	21	0.52	NaN	2866.16	8732.86	WT	3.04689
EphB6_well 5-06.czi_results.csv	2	0.403	NaN	3711.81	11900.8	WT	3.20619
EphB6_well 5-06.czi_results.csv	25	0.168	NaN	1757.39	6078.19	WT	3.45865
EphB6_well 5-06.czi_results.csv	8	0.243	NaN	3849.96	13337.5	WT	3.46433
EphB6_well 5-06.czi_results.csv	27	0.377	NaN	1595.16	6152.36	WT	3.85689
EphB6_well 5-06.czi_results.csv	26	0.369	NaN	1930.45	8132.05	WT	4.21251
EphB6_well 5-06.czi_results.csv	4	0.26	NaN	2677.56	12053	WT	4.50148
EphB6_well 5-06.czi_results.csv	23	0.428	NaN	2532.12	12645.1	WT	4.99388
EphB6_well 5-06.czi_results.csv	6	0.151	NaN	1486.77	8139.32	WT	5.4745
EphB6_well 5-06.czi_results.csv	7	0.243	NaN	1696.81	9436.73	WT	5.56147
EphB6_well 5-06.czi_results.csv	14	0.361	NaN	1408.2	11152.3	WT	7.91956
EphB6_well 5-06.czi_results.csv	11	0.344	NaN	1436.76	13414.6	WT	9.33673
EphB6_well 5-06.czi_results.csv	24	0.184	NaN	1342.62	14845.9	WT	11.0574
EphB6_well 5-07.czi_results.csv	5	294.484	NaN	60954.6	55126.6	WT	0.904387
EphB6_well 5-07.czi_results.csv	4	13.376	NaN	61808	56882.9	WT	0.920316
EphB6_well 5-07.czi_results.csv	1	1.182	NaN	13420.6	13269.7	WT	0.988756
EphB6_well 5-07.czi_results.csv	10	13.837	NaN	55739.6	57069.8	WT	1.02386
EphB6_well 5-07.czi_results.csv	7	18.625	NaN	49897	51426.9	WT	1.03066
EphB6_well 5-07.czi_results.csv	9	36.462	NaN	57236.6	59154.6	WT	1.03351
EphB6_well 5-07.czi_results.csv	14	5.51	NaN	34707.5	36262.6	WT	1.0448
EphB6_well 5-07.czi_results.csv	18	0.361	NaN	49416.6	17964.9	WT	0.36354
EphB6_well 5-07.czi_results.csv	0	0.612	NaN	33179.2	20271.6	WT	0.610974
EphB6_well 5-07.czi_results.csv	12	26.718	NaN	63793.3	54038.1	WT	0.847081
EphB6_well 5-07.czi_results.csv	13	9.392	NaN	54220.2	47593.6	WT	0.877784
EphB6_well 5-07.czi_results.csv	16	0.168	NaN	35461	31809.4	WT	0.897026
EphB6_well 5-07.czi_results.csv	17	0.327	NaN	39198.9	43330.5	WT	1.1054
EphB6_well 5-07.czi_results.csv	6	19.967	NaN	46120.6	51092	WT	1.10779
EphB6_well 5-07.czi_results.csv	11	11.975	NaN	36775.3	44513.1	WT	1.21041
EphB6_well 5-07.czi_results.csv	8	12.495	NaN	48127.1	59476.2	WT	1.23581
EphB6_well 5-07.czi_results.csv	21	0.377	NaN	4371.01	7752.01	WT	1.77351
EphB6_well 5-07.czi_results.csv	15	0.252	NaN	20710.5	39041	WT	1.88508
EphB6_well 5-07.czi_results.csv	19	0.419	NaN	4047.34	19381.8	WT	4.78877
EphB6_well 5-07.czi_results.csv	2	1.023	NaN	2438.77	12201.6	WT	5.00321
EphB6_well 5-07.czi_results.csv	20	0.327	NaN	3006.93	19954.9	WT	6.63632
EphB6_well 5-07.czi_results.csv	3	1.476	NaN	1659.95	21233.4	WT	12.7916
EphB6_well 5-08.czi_results.csv	14	47.264	NaN	45592.8	41160.8	WT	0.902793
EphB6_well 5-08.czi_results.csv	5	0.453	NaN	28538.8	26993.6	WT	0.945855
EphB6_well 5-08.czi_results.csv	13	0.746	NaN	11516.7	11418.6	WT	0.991475
EphB6_well 5-08.czi_results.csv	12	0.503	NaN	51630.1	34150.9	WT	0.661452
EphB6_well 5-08.czi_results.csv	6	0.679	NaN	30636.9	25481.5	WT	0.831726
EphB6_well 5-08.czi_results.csv	0	0.755	NaN	7186.39	11524.3	WT	1.60362
EphB6_well 5-08.czi_results.csv	4	0.612	NaN	13237.4	24920.6	WT	1.88258
EphB6_well 5-08.czi_results.csv	9	0.319	NaN	7277.01	14581.8	WT	2.00381
EphB6_well 5-08.czi_results.csv	1	0.545	NaN	4914.27	15340.7	WT	3.12167
EphB6_well 5-08.czi_results.csv	3	0.671	NaN	5750.12	19292.7	WT	3.35518
EphB6_well 5-08.czi_results.csv	2	0.545	NaN	3489.63	11731	WT	3.36167
EphB6_well 5-08.czi_results.csv	8	0.512	NaN	5685.63	20780.9	WT	3.65499
EphB6_well 5-08.czi_results.csv	7	0.621	NaN	2848.27	14818.9	WT	5.20275
EphB6_well 5-08.czi_results.csv	11	0.612	NaN	3321.52	21703.3	WT	6.53415
EphB6_well 5-08.czi_results.csv	10	0.386	NaN	1323.14	14966.6	WT	11.3114
EphB6_well 5-09.czi_results.csv	2	5.669	NaN	54540.5	47318.5	WT	0.867586
EphB6_well 5-09.czi_results.csv	5	23.431	NaN	51529.1	44933.7	WT	0.872007
EphB6_well 5-09.czi_results.csv	4	14.089	NaN	38045.9	33919	WT	0.891528
EphB6_well 5-09.czi_results.csv	0	0.478	NaN	12926.4	20671.3	WT	1.59915
EphB6_well 5-09.czi_results.csv	1	0.57	NaN	7254.13	23272.1	WT	3.20812
EphB6_well 5-09.czi_results.csv	3	0.721	NaN	3133.64	14978.8	WT	4.78001
EphB6_well 5-10.czi_results.csv	0	0.772	NaN	15282.8	3312.31	WT	0.216735
EphB6_well 5-10.czi_results.csv	1	1.325	NaN	34119.8	9921.59	WT	0.290787
EphB6_well 5-10.czi_results.csv	2	0.419	NaN	31418.4	12738.3	WT	0.405441
EphB6_well 5-10.czi_results.csv	4	11.522	NaN	55381.4	45319.6	WT	0.818317
EphB6_well 5-10.czi_results.csv	3	14.474	NaN	60309.1	54214.5	WT	0.898944
EphB6_well 8-01.czi_results.csv	1	5.352	NaN	2124.61	2312.9	WT	1.08862
EphB6_well 8-01.czi_results.csv	13	1.46	NaN	2693.04	2711.33	WT	1.00679
EphB6_well 8-01.czi_results.csv	0	5.421	NaN	13636.3	8107.26	WT	0.594536
EphB6_well 8-01.czi_results.csv	2	1.877	NaN	3436.07	6167.65	WT	1.79497
EphB6_well 8-01.czi_results.csv	3	1.877	NaN	1618.17	949.611	WT	0.586843
EphB6_well 8-01.czi_results.csv	4	1.321	NaN	1343.47	4005.52	WT	2.98148
EphB6_well 8-01.czi_results.csv	5	1.529	NaN	14039.5	10338.2	WT	0.736365
EphB6_well 8-01.czi_results.csv	6	48.514	NaN	44743.6	33190	WT	0.741782
EphB6_well 8-01.czi_results.csv	7	6.186	NaN	1009.38	1121.2	WT	1.11078
EphB6_well 8-01.czi_results.csv	8	1.807	NaN	1725.56	7186.65	WT	4.16482
EphB6_well 8-01.czi_results.csv	9	1.529	NaN	1994.64	7226.3	WT	3.62285
EphB6_well 8-01.czi_results.csv	10	2.572	NaN	2099.01	5502.43	WT	2.62144
EphB6_well 8-01.czi_results.csv	11	1.738	NaN	2701.98	6146.24	WT	2.27472
EphB6_well 8-01.czi_results.csv	12	1.946	NaN	2508.39	7186.03	WT	2.86481
EphB6_well 8-01.czi_results.csv	14	46.22	NaN	38775.6	32287.6	WT	0.832678
EphB6_well 8-02.czi_results.csv	0	66.451	NaN	22979.5	16258.5	WT	0.707522
EphB6_well 8-02.czi_results.csv	1	0.847	NaN	3828.12	4392.24	WT	1.14736
EphB6_well 8-02.czi_results.csv	2	0.855	NaN	1766.39	5266.14	WT	2.9813
EphB6_well 8-02.czi_results.csv	3	0.403	NaN	22206.4	13554.4	WT	0.610381
EphB6_well 8-02.czi_results.csv	4	0.78	NaN	2061.19	5488.01	WT	2.66255
EphB6_well 8-02.czi_results.csv	5	0.78	NaN	5104.19	9785.35	WT	1.91712
EphB6_well 8-02.czi_results.csv	6	0.746	NaN	2249.85	6717.37	WT	2.98569
EphB6_well 8-02.czi_results.csv	7	0.864	NaN	10013	12860.4	WT	1.28438
EphB6_well 8-02.czi_results.csv	8	0.839	NaN	6694.15	7895.49	WT	1.17946
EphB6_well 8-02.czi_results.csv	9	0.746	NaN	10948	13054.4	WT	1.1924
EphB6_well 8-02.czi_results.csv	10	0.57	NaN	2423.43	9257.48	WT	3.82
EphB6_well 8-02.czi_results.csv	11	0.184	NaN	4262.77	2615.14	WT	0.613484
EphB6_well 8-02.czi_results.csv	12	0.218	NaN	5796.16	3738.2	WT	0.644944
EphB6_well 8-02.czi_results.csv	13	0.545	NaN	2170.76	1682.76	WT	0.775194
EphB6_well 8-03.czi_results.csv	0	91.282	NaN	38919.1	36650.4	WT	0.941708
EphB6_well 8-03.czi_results.csv	1	0.813	NaN	27523.2	24296.3	WT	0.882757
EphB6_well 8-03.czi_results.csv	2	0.763	NaN	8902.32	20116	WT	2.25963
EphB6_well 8-03.czi_results.csv	3	0.595	NaN	9036.87	10288.1	WT	1.13845
EphB6_well 8-03.czi_results.csv	4	0.587	NaN	20316.1	16686.7	WT	0.82135
EphB6_well 8-03.czi_results.csv	5	0.486	NaN	24993.9	10563.4	WT	0.42264
EphB6_well 8-03.czi_results.csv	6	5.208	NaN	46961.5	22403.6	WT	0.477064
EphB6_well 8-03.czi_results.csv	7	10.986	NaN	15210.8	7573.44	WT	0.497899
EphB6_well 8-03.czi_results.csv	8	24.303	NaN	49251.2	43810.1	WT	0.889523
EphB6_well 8-04.czi_results.csv	5	0.595	NaN	13349.9	13248.3	WT	0.992389
EphB6_well 8-04.czi_results.csv	8	0.772	NaN	9289.12	8566.75	WT	0.922234
EphB6_well 8-04.czi_results.csv	10	42.643	NaN	46874.1	46188.7	WT	0.985378
EphB6_well 8-04.czi_results.csv	12	0.755	NaN	23360.9	21568.2	WT	0.923257
EphB6_well 8-04.czi_results.csv	0	2.424	NaN	19670.6	13728.2	WT	0.697904
EphB6_well 8-04.czi_results.csv	1	0.411	NaN	50370.3	24253.6	WT	0.481506
EphB6_well 8-04.czi_results.csv	2	0.436	NaN	3494.9	8247.52	WT	2.35987
EphB6_well 8-04.czi_results.csv	3	0.419	NaN	11986.5	5958.71	WT	0.497118
EphB6_well 8-04.czi_results.csv	4	0.679	NaN	3177.6	4407.66	WT	1.3871
EphB6_well 8-04.czi_results.csv	6	0.713	NaN	2472.08	4376.9	WT	1.77053
EphB6_well 8-04.czi_results.csv	7	0.671	NaN	14867	10774.9	WT	0.724755
EphB6_well 8-04.czi_results.csv	9	8.361	NaN	45467.4	25521.6	WT	0.561316
EphB6_well 8-04.czi_results.csv	11	0.696	NaN	63013.8	48596	WT	0.771195
EphB6_well 8-04.czi_results.csv	13	0.361	NaN	26644.9	7082.28	WT	0.265802
EphB6_well 8-04.czi_results.csv	14	5.988	NaN	61161.7	47183.7	WT	0.771459
EphB6_well 8-04.czi_results.csv	15	4.554	NaN	46874.9	24505.3	WT	0.522781
EphB6_well 8-04.czi_results.csv	16	13.376	NaN	43685.1	18108.8	WT	0.414529
EphB6_well 8-04.czi_results.csv	17	0.285	NaN	25039.2	10665	WT	0.425931
EphB6_well 8-04.czi_results.csv	18	0.344	NaN	47669.5	22726.2	WT	0.476745
EphB6_well 8-05.czi_results.csv	0	1.736	NaN	13303.6	20246.7	WT	1.5219
EphB6_well 8-05.czi_results.csv	1	3.472	NaN	1166.01	3383.26	WT	2.90158
EphB6_well 8-05.czi_results.csv	2	2.348	NaN	1520.58	3453.84	WT	2.2714
EphB6_well 8-06.czi_results.csv	0	0.788	NaN	8479.32	5061.93	WT	0.596974
EphB6_well 8-06.czi_results.csv	1	0.73	NaN	4171.15	4710.98	WT	1.12942
EphB6_well 8-06.czi_results.csv	2	0.604	NaN	5289.6	6767.13	WT	1.27933
EphB6_well 8-06.czi_results.csv	3	34.961	NaN	59261.3	49625.9	WT	0.837408
EphB6_well 8-06.czi_results.csv	4	1.317	NaN	1101.38	2155.3	WT	1.95691
EphB6_well 8-06.czi_results.csv	5	2.239	NaN	11784.8	9704.28	WT	0.823455
EphB6_well 8-06.czi_results.csv	6	2.298	NaN	1131.42	2539.44	WT	2.24447
EphB6_well 8-06.czi_results.csv	7	13.678	NaN	47872.2	32278.7	WT	0.674267
EphB6_well 8-06.czi_results.csv	8	0.31	NaN	48441.7	19035.6	WT	0.392959
EphB6_well 8-06.czi_results.csv	9	0.285	NaN	4617.81	2032.83	WT	0.440214
EphB6_well 8-06.czi_results.csv	10	0.73	NaN	6700.63	4786.41	WT	0.714322
EphB6_well 8-06.czi_results.csv	11	0.973	NaN	2543.83	5776.27	WT	2.2707
EphB6_well 8-06.czi_results.csv	12	21.644	NaN	33175.9	17496.5	WT	0.527385
EphB6_well 8-07.czi_results.csv	17	0.294	NaN	4322.23	4372.12	WT	1.01154
EphB6_well 8-07.czi_results.csv	0	0.595	NaN	1962.84	6894.65	WT	3.51259
EphB6_well 8-07.czi_results.csv	1	0.595	NaN	2517.49	10316.3	WT	4.09786
EphB6_well 8-07.czi_results.csv	2	0.696	NaN	2656.67	8565.61	WT	3.22419
EphB6_well 8-07.czi_results.csv	3	0.595	NaN	2286.03	9491.85	WT	4.15212
EphB6_well 8-07.czi_results.csv	4	0.671	NaN	2007.76	6422.67	WT	3.19892
EphB6_well 8-07.czi_results.csv	5	0.595	NaN	1175.57	9291.64	WT	7.90394
EphB6_well 8-07.czi_results.csv	6	0.545	NaN	1828.29	12391.7	WT	6.77775
EphB6_well 8-07.czi_results.csv	7	0.394	NaN	1443.01	7748.67	WT	5.3698
EphB6_well 8-07.czi_results.csv	8	0.587	NaN	2679.66	8106.06	WT	3.02504
EphB6_well 8-07.czi_results.csv	9	0.646	NaN	2510.95	6140.19	WT	2.44536
EphB6_well 8-07.czi_results.csv	10	0.394	NaN	4495.17	8952.44	WT	1.99157
EphB6_well 8-07.czi_results.csv	11	0.327	NaN	2983.35	4552.26	WT	1.52589
EphB6_well 8-07.czi_results.csv	12	0.31	NaN	2860.45	8896.41	WT	3.11014
EphB6_well 8-07.czi_results.csv	13	0.218	NaN	23883.9	18970.5	WT	0.794281
EphB6_well 8-07.czi_results.csv	14	0.143	NaN	5541.05	9416.61	WT	1.69943
EphB6_well 8-07.czi_results.csv	15	0.235	NaN	2350.41	8783.62	WT	3.73706
EphB6_well 8-07.czi_results.csv	16	0.218	NaN	16171.2	10348.2	WT	0.639917
EphB6_well 8-07.czi_results.csv	18	0.268	NaN	13345.9	9484	WT	0.71063
EphB6_well 8-07.czi_results.csv	19	0.319	NaN	4990.02	8640.17	WT	1.73149
EphB6_well 8-07.czi_results.csv	20	0.151	NaN	17077.7	10112.5	WT	0.592146
EphB6_well 8-07.czi_results.csv	21	0.47	NaN	2656.52	1627.19	WT	0.612529
EphB6_well 8-08.czi_results.csv	0	1.87	NaN	11598.9	12528.9	WT	1.08018
EphB6_well 8-08.czi_results.csv	1	0.839	NaN	3934.18	11140.4	WT	2.83169
EphB6_well 8-08.czi_results.csv	2	0.528	NaN	29303.9	32481.8	WT	1.10845
EphB6_well 8-08.czi_results.csv	3	0.386	NaN	20702.3	11016.8	WT	0.532153
EphB6_well 8-08.czi_results.csv	4	0.646	NaN	28063.4	13784.3	WT	0.491186
EphB6_well 8-08.czi_results.csv	5	0.461	NaN	6848.04	4036.91	WT	0.589499
EphB6_well 8-08.czi_results.csv	6	0.428	NaN	7789.95	4765.67	WT	0.611772
EphB6_well 8-08.czi_results.csv	7	0.403	NaN	16075.2	5464.6	WT	0.339941
EphB6_well 8-08.czi_results.csv	8	0.47	NaN	4451.2	5439.12	WT	1.22194
EphB6_well 8-08.czi_results.csv	9	0.319	NaN	1313.13	9341.21	WT	7.11369
EphB6_well 8-08.czi_results.csv	10	0.73	NaN	34654.5	23661.3	WT	0.682778
EphB6_well 8-08.czi_results.csv	11	130.428	NaN	52494.9	30616.3	WT	0.583225
EphB6_well 8-08.czi_results.csv	12	4.923	NaN	56408.3	32649.9	WT	0.578815
EphB6_well 8-08.czi_results.csv	13	16.806	NaN	54501.2	41236.5	WT	0.756617
EphB6_well 8-08.czi_results.csv	14	21.175	NaN	56846.1	43498.1	WT	0.765192
EphB6_well 8-08.czi_results.csv	15	4.025	NaN	62431.4	39865.4	WT	0.638547
EphB6_well 8-08.czi_results.csv	16	9.267	NaN	58842.8	40180.6	WT	0.682847
EphB6_well 8-08.czi_results.csv	17	10.759	NaN	59274.4	34426.9	WT	0.580806
EphB6_well 8-08.czi_results.csv	18	0.444	NaN	33483.2	18737.2	WT	0.5596
EphB6_well 8-08.czi_results.csv	19	7.413	NaN	48065.5	30320.6	WT	0.630819
EphB6_well 8-08.czi_results.csv	20	6.608	NaN	51576.6	30956.2	WT	0.600199
EphB6_well 8-09.czi_results.csv	4	1.585	NaN	4585.76	4896	WT	1.06765
EphB6_well 8-09.czi_results.csv	11	19.825	NaN	42143.9	42468.7	WT	1.00771
EphB6_well 8-09.czi_results.csv	13	19.665	NaN	42240.6	43941.2	WT	1.04026
EphB6_well 8-09.czi_results.csv	20	0.612	NaN	8000.43	8685.04	WT	1.08557
EphB6_well 8-09.czi_results.csv	0	0.327	NaN	5103.29	10253.7	WT	2.00923
EphB6_well 8-09.czi_results.csv	1	0.604	NaN	5290.13	9006.32	WT	1.70248
EphB6_well 8-09.czi_results.csv	2	0.478	NaN	39077.7	25516.9	WT	0.652978
EphB6_well 8-09.czi_results.csv	3	2.843	NaN	60292.5	50660.3	WT	0.840241
EphB6_well 8-09.czi_results.csv	5	1.954	NaN	4140.92	3658.43	WT	0.883481
EphB6_well 8-09.czi_results.csv	6	0.184	NaN	25979.6	11839.7	WT	0.455731
EphB6_well 8-09.czi_results.csv	7	1.61	NaN	23313.4	18802.1	WT	0.806493
EphB6_well 8-09.czi_results.csv	8	1.644	NaN	5790.64	9175.67	WT	1.58457
EphB6_well 8-09.czi_results.csv	9	0.964	NaN	2565.88	11111.8	WT	4.33061
EphB6_well 8-09.czi_results.csv	10	32.747	NaN	32820.8	23706	WT	0.722286
EphB6_well 8-09.czi_results.csv	12	19.028	NaN	42771.9	31694.5	WT	0.741012
EphB6_well 8-09.czi_results.csv	14	0.428	NaN	2378.38	6189.19	WT	2.60227
EphB6_well 8-09.czi_results.csv	15	0.26	NaN	3393.38	23419.7	WT	6.90159
EphB6_well 8-09.czi_results.csv	16	0.486	NaN	4687.67	5798.06	WT	1.23687
EphB6_well 8-09.czi_results.csv	17	0.335	NaN	3096.18	10302.8	WT	3.3276
EphB6_well 8-09.czi_results.csv	18	0.579	NaN	3305.09	7453.92	WT	2.25529
EphB6_well 8-09.czi_results.csv	19	0.31	NaN	3782.22	19519.2	WT	5.16078
EphB6_well 8-09.czi_results.csv	21	0.688	NaN	9134.8	11976.2	WT	1.31105
EphB6_well 8-09.czi_results.csv	22	1.644	NaN	1171.54	8973.43	WT	7.65951
EphB6_well 8-09.czi_results.csv	23	0.26	NaN	5344.14	2360.53	WT	0.441705
EphB6_well 8-09.czi_results.csv	24	0.277	NaN	8153.09	9852.99	WT	1.2085
EphB6_well 8-09.czi_results.csv	25	5.912	NaN	38809.4	22641	WT	0.58339
EphB6_well 8-09.czi_results.csv	26	0.436	NaN	2212.74	6765.67	WT	3.0576
EphB6_well 8-10.czi_results.csv	0	2.977	NaN	1151.28	4296.32	WT	3.73177
EphB6_well 8-10.czi_results.csv	1	0.595	NaN	17648.7	21390.6	WT	1.21202
EphB6_well 8-10.czi_results.csv	2	0.579	NaN	7214.53	16172.2	WT	2.24162
EphB6_well 8-10.czi_results.csv	3	8.168	NaN	37729	32226	WT	0.854143
EphB6_well 8-10.czi_results.csv	4	15.984	NaN	23089.8	7094.25	WT	0.307246
EphB6-4-01.czi_results.csv	0	43.205	14.671	47912.8	49187.6	WT	1.02661
EphB6-4-01.czi_results.csv	1	24.831	13.998	42050.5	45801.9	WT	1.08921
EphB6-4-01.czi_results.csv	6	11.187	8.688	42740.6	44514.5	WT	1.0415
EphB6-4-01.czi_results.csv	11	5.434	10.913	20112.8	21017.5	WT	1.04498
EphB6-4-01.czi_results.csv	12	5.728	11.309	20551.6	22136.8	WT	1.07713
EphB6-4-01.czi_results.csv	24	13.418	10.233	31397.3	33640.5	WT	1.07145
EphB6-4-01.czi_results.csv	27	6.659	13.393	10933.5	10287.2	WT	0.940888
EphB6-4-01.czi_results.csv	28	5.325	10.650	8732.65	8732.45	WT	0.999978
EphB6-4-01.czi_results.csv	29	4.453	8.886	7632.07	7358.7	WT	0.964181
EphB6-4-01.czi_results.csv	30	4.696	9.212	10942.4	10826.2	WT	0.989373
EphB6-4-01.czi_results.csv	2	44.253	13.493	41670.8	49800.1	WT	1.19508
EphB6-4-01.czi_results.csv	3	33.351	12.864	31382	43777.7	WT	1.395
EphB6-4-01.czi_results.csv	4	12.965	10.102	33134.4	44877	WT	1.35439
EphB6-4-01.czi_results.csv	5	160.961	28.109	33027	41536.9	WT	1.25767
EphB6-4-01.czi_results.csv	7	5.677	7.087	36535.7	41274.6	WT	1.12971
EphB6-4-01.czi_results.csv	8	4.05	8.019	13367.5	16311.9	WT	1.22027
EphB6-4-01.czi_results.csv	9	3.43	6.672	4571.81	9718.39	WT	2.12572
EphB6-4-01.czi_results.csv	10	8.235	16.428	12546	24871.6	WT	1.98243
EphB6-4-01.czi_results.csv	13	4.336	8.506	8767.08	14423.4	WT	1.64518
EphB6-4-01.czi_results.csv	14	5.451	10.891	7589.03	12065.9	WT	1.58992
EphB6-4-01.czi_results.csv	15	14.273	120.416	20078.3	28818.7	WT	1.43532
EphB6-4-01.czi_results.csv	16	24.303	24.215	23172	26889.1	WT	1.16041
EphB6-4-01.czi_results.csv	17	3.614	6.940	5366.42	10292.3	WT	1.91791
EphB6-4-01.czi_results.csv	18	4.067	8.020	12311.8	15259.6	WT	1.23943
EphB6-4-01.czi_results.csv	19	6.524	12.877	4292.52	7803.92	WT	1.81803
EphB6-4-01.czi_results.csv	20	5.233	10.512	3468.55	8050.78	WT	2.32108
EphB6-4-01.czi_results.csv	21	3.816	7.631	7625.39	11571	WT	1.51743
EphB6-4-01.czi_results.csv	22	2.7	5.072	5077.51	10831.8	WT	2.13328
EphB6-4-01.czi_results.csv	23	2.449	4.632	27938.3	35249.4	WT	1.26169
EphB6-4-01.czi_results.csv	25	25.51	27.188	26887.9	33410.6	WT	1.24259
EphB6-4-01.czi_results.csv	26	6.835	8.283	19665.3	21788.4	WT	1.10796
EphB6-4-02.czi_results.csv	0	55.147	18.038	44980.8	45097	WT	1.00258
EphB6-4-02.czi_results.csv	3	10.499	16.948	17917	18458	WT	1.03019
EphB6-4-02.czi_results.csv	1	12.042	9.941	42843.2	38275.7	WT	0.893392
EphB6-4-02.czi_results.csv	2	14.206	16.972	14973.3	11956.8	WT	0.798546
EphB6-4-02.czi_results.csv	4	30.676	9.665	22755.6	28621	WT	1.25776
EphB6-4-02.czi_results.csv	5	62.618	21.386	18470.1	25383.5	WT	1.3743
EphB6-4-02.czi_results.csv	6	2.465	4.819	9976.52	15453.3	WT	1.54897
EphB6-4-02.czi_results.csv	7	5.535	6.291	13938.1	22682.2	WT	1.62735
EphB6-4-02.czi_results.csv	8	5.535	6.291	13938.1	22682.2	WT	1.62735
EphB6-4-02.czi_results.csv	9	11.799	8.662	26648.1	33400.5	WT	1.25339
EphB6-4-02.czi_results.csv	10	8.579	9.719	15650	22859.1	WT	1.46064
EphB6-4-02.czi_results.csv	11	5.585	8.095	11571.2	16602.7	WT	1.43483
EphB6-4-02.czi_results.csv	12	5.585	8.095	11571.2	16602.7	WT	1.43483
EphB6-4-03.czi_results.csv	0	28.345	12.406	53119.4	55123.3	WT	1.03772
EphB6-4-03.czi_results.csv	1	14.239	11.974	34792.5	47509.6	WT	1.36551
EphB6-4-03.czi_results.csv	2	2.784	4.896	26695.1	36502.9	WT	1.3674
EphB6-4-03.czi_results.csv	3	3.463	3.933	27174.7	40974.8	WT	1.50783
EphB6-4-03.czi_results.csv	4	1.509	2.922	27853.4	41383.2	WT	1.48575
EphB6-4-03.czi_results.csv	5	2.952	5.699	7539.65	13853.7	WT	1.83744
EphB6-4-03.czi_results.csv	6	1.476	2.568	5448.46	6985.53	WT	1.28211
EphB6-4-03.czi_results.csv	7	1.878	3.366	3310.19	12872	WT	3.88861
EphB6-4-03.czi_results.csv	8	3.12	6.151	5235.76	3937.42	WT	0.752025
EphB6-4-03.czi_results.csv	9	3.69	7.154	7579.42	14200	WT	1.8735
EphB6-4-03.czi_results.csv	10	3.69	7.154	7579.42	14200	WT	1.8735
EphB6-4-03.czi_results.csv	11	2.952	5.715	4104.12	8946.89	WT	2.17998
EphB6-4-03.czi_results.csv	12	4.663	8.691	5409.69	1385.04	WT	0.256029
EphB6-4-04.czi_results.csv	1	43.523	12.282	55845.9	59372.8	WT	1.06316
EphB6-4-04.czi_results.csv	0	12.914	7.712	49216.1	56872.3	WT	1.15556
EphB6-4-04.czi_results.csv	2	9.745	9.953	34382.8	42772.7	WT	1.24401
EphB6-4-04.czi_results.csv	3	28.538	13.005	38301.3	46597.1	WT	1.21659
EphB6-4-04.czi_results.csv	4	4.201	8.254	28990.6	39313.1	WT	1.35606
EphB6-4-04.czi_results.csv	5	3.531	5.406	18079.8	27359.9	WT	1.51329
EphB6-4-04.czi_results.csv	6	2.717	5.203	9113.42	20648.9	WT	2.26577
EphB6-4-04.czi_results.csv	7	12.587	15.526	33499.2	39137.3	WT	1.16831
EphB6-4-04.czi_results.csv	8	6.415	8.807	15803.5	19614.7	WT	1.24116
EphB6-4-04.czi_results.csv	9	2.994	5.033	5987.61	9790.42	WT	1.63511
EphB6-4-04.czi_results.csv	10	3.388	4.530	16770.5	23428	WT	1.39697
EphB6-4-04.czi_results.csv	11	14.835	30.297	1633.85	4955.36	WT	3.03294
EphB6-4-04.czi_results.csv	12	3.824	7.663	22997.1	18704.5	WT	0.813341
EphB6-4-05.czi_results.csv	5	14.508	10.188	48314.9	52624.6	WT	1.0892
EphB6-4-05.czi_results.csv	6	48.044	16.533	54793.2	56989.2	WT	1.04008
EphB6-4-05.czi_results.csv	7	10.34	7.128	45819.3	44518.5	WT	0.971609
EphB6-4-05.czi_results.csv	8	20.11	9.497	45860.7	45088.3	WT	0.983158
EphB6-4-05.czi_results.csv	9	53.453	12.095	51580	51514.7	WT	0.998732
EphB6-4-05.czi_results.csv	10	26.097	8.209	40914	40406.1	WT	0.987586
EphB6-4-05.czi_results.csv	11	30.274	11.751	54021.7	51499.4	WT	0.953311
EphB6-4-05.czi_results.csv	12	26.533	12.960	48682.5	52773.4	WT	1.08403
EphB6-4-05.czi_results.csv	14	21.703	8.975	55703.8	57770.7	WT	1.03711
EphB6-4-05.czi_results.csv	15	23.414	8.895	51054.9	55043.9	WT	1.07813
EphB6-4-05.czi_results.csv	18	1.308	2.327	10582.8	9684.88	WT	0.915155
EphB6-4-05.czi_results.csv	19	1.887	3.389	17262.2	17922	WT	1.03822
EphB6-4-05.czi_results.csv	25	3.9	7.622	13225.7	14166.6	WT	1.07114
EphB6-4-05.czi_results.csv	0	5.77	5.452	24549.7	31247.6	WT	1.27283
EphB6-4-05.czi_results.csv	1	29.661	9.913	45916.6	54273.2	WT	1.182
EphB6-4-05.czi_results.csv	2	3.816	3.896	40146.8	46904.2	WT	1.16832
EphB6-4-05.czi_results.csv	3	40.454	10.750	42848.5	47822.1	WT	1.11607
EphB6-4-05.czi_results.csv	4	38.165	11.174	44570.5	50039	WT	1.12269
EphB6-4-05.czi_results.csv	13	5.266	8.890	12870.3	11154.2	WT	0.866664
EphB6-4-05.czi_results.csv	16	8.554	7.861	39893.4	46076.9	WT	1.155
EphB6-4-05.czi_results.csv	17	2.365	4.402	17427.9	19708.2	WT	1.13084
EphB6-4-05.czi_results.csv	20	1.702	3.114	11559.5	7470.85	WT	0.646294
EphB6-4-05.czi_results.csv	21	2.843	5.344	6663.29	12127.5	WT	1.82005
EphB6-4-05.czi_results.csv	22	2.382	4.423	5962.29	8062.26	WT	1.35221
EphB6-4-05.czi_results.csv	23	2.055	3.719	17510.1	24688.2	WT	1.40994
EphB6-4-05.czi_results.csv	24	2.122	3.963	12912	15840.5	WT	1.22681
EphB6-4-05.czi_results.csv	26	3.732	7.568	3954.38	3452.34	WT	0.873044
EphB6-4-06.czi_results.csv	0	13.753	7.449	33717.5	47433.3	WT	1.40679
EphB6-4-06.czi_results.csv	1	3.74	4.727	33309.2	50453.7	WT	1.51471
EphB6-4-06.czi_results.csv	2	23.254	9.341	50515	57723.7	WT	1.1427
EphB6-4-06.czi_results.csv	3	7.464	6.883	41323	55441.6	WT	1.34166
EphB6-4-06.czi_results.csv	4	3.321	6.367	19001.1	35136.1	WT	1.84916
EphB6-4-06.czi_results.csv	5	4.185	6.863	24226.2	37114.9	WT	1.53201
EphB6-4-06.czi_results.csv	6	3.816	4.456	19577.4	32696.7	WT	1.67013
EphB6-4-06.czi_results.csv	7	14.047	12.114	36360.3	45468.7	WT	1.2505
EphB6-4-07.czi_results.csv	0	95.383	16.836	38858	47803.1	WT	1.2302
EphB6-4-07.czi_results.csv	1	108.482	24.802	40115	47540.4	WT	1.1851
EphB6-4-07.czi_results.csv	2	27.255	12.551	43456.5	50942.9	WT	1.17227
EphB6-4-07.czi_results.csv	3	63.952	15.438	35549	44480.7	WT	1.25125
EphB6-4-07.czi_results.csv	4	9.786	7.133	29108.2	40560	WT	1.39342
EphB6-4-07.czi_results.csv	5	59.474	32.427	46342.3	54968.9	WT	1.18615
EphB6-4-07.czi_results.csv	6	5.224	7.319	34158.8	41848.1	WT	1.2251
EphB6-4-07.czi_results.csv	7	7.422	10.693	21789.8	24997.7	WT	1.14722
EphB6-4-07.czi_results.csv	8	7.891	9.864	25979.2	30569.9	WT	1.1767
EphB6-4-07.czi_results.csv	9	37.938	26.747	34417.6	48012.7	WT	1.39501
EphB6-4-08.czi_results.csv	1	21.485	12.313	46595.5	48777.7	WT	1.04683
EphB6-4-08.czi_results.csv	0	10.608	9.165	43421.8	56524.3	WT	1.30175
EphB6-4-08.czi_results.csv	2	52.455	14.850	41011.3	49676.3	WT	1.21128
EphB6-4-08.czi_results.csv	3	6.004	8.011	9922.19	17238.6	WT	1.73738
EphB6-4-08.czi_results.csv	4	5.166	10.432	18091.1	27868.2	WT	1.54044
EphB6-4-08.czi_results.csv	5	5.166	10.106	7440.23	13687.4	WT	1.83965
EphB6-4-08.czi_results.csv	6	5.266	6.157	41854.4	53279.3	WT	1.27297
EphB6-4-08.czi_results.csv	7	3.975	7.589	20726.3	26593.3	WT	1.28307
EphB6-4-08.czi_results.csv	8	21.443	13.165	41432.1	52292	WT	1.26211
EphB6-4-08.czi_results.csv	9	3.027	3.523	30705.9	41358.1	WT	1.34691
EphB6-4-08.czi_results.csv	10	1.862	4.805	28713.2	31852	WT	1.10932
EphB6-4-08.czi_results.csv	11	43.289	13.614	44408.8	52850.6	WT	1.19009
EphB6-4-08.czi_results.csv	12	3.983	9.060	20148.4	28278.8	WT	1.40353
EphB6-4-08.czi_results.csv	13	2.264	4.263	8596.11	11043.5	WT	1.28471
EphB6-4-08.czi_results.csv	14	4.252	8.187	6659.72	12533.5	WT	1.88198
EphB6-4-08.czi_results.csv	15	6.315	12.682	6228.68	10891.1	WT	1.74854
EphB6-4-08.czi_results.csv	16	14.281	28.041	40290.7	46221.3	WT	1.14719
EphB6-4-08.czi_results.csv	17	6.684	13.189	7288.83	11157.7	WT	1.5308
EphB6-4-09.czi_results.csv	0	21.141	9.108	49165.9	59405.2	WT	1.20826
EphB6-4-09.czi_results.csv	1	59.801	18.333	48028.8	57863.8	WT	1.20477
EphB6-4-09.czi_results.csv	2	18.843	13.350	25546.1	44496.3	WT	1.7418
EphB6-4-09.czi_results.csv	3	8.411	8.556	20026.9	37906.8	WT	1.8928
EphB6-4-09.czi_results.csv	4	33.662	12.240	26053	42213	WT	1.62027
EphB6-4-09.czi_results.csv	5	4.378	4.385	32741.6	53476.7	WT	1.63329
EphB6-4-09.czi_results.csv	6	3.421	6.484	18294.2	26415.9	WT	1.44395
EphB6-4-09.czi_results.csv	7	46.4	19.150	22564.6	55106.1	WT	2.44215
EphB6-4-09.czi_results.csv	8	10.734	21.211	8392.13	23762.8	WT	2.83155
EphB6-4-09.czi_results.csv	9	7.556	14.814	3544.95	11610.7	WT	3.27529
EphB6-4-09.czi_results.csv	10	6.868	13.475	4286.39	15816.4	WT	3.68992
EphB6-4-10.czi_results.csv	0	33.477	19.297	45968.2	56496.3	WT	1.22903
EphB6-4-10.czi_results.csv	1	7.673	8.681	32331.7	47963.6	WT	1.48348
EphB6-4-10.czi_results.csv	2	13.158	11.556	10073.5	22383.4	WT	2.22202
EphB6-4-10.czi_results.csv	3	17.376	7.633	17921.1	30778	WT	1.71742
EphB6-4-10.czi_results.csv	4	30.156	10.422	23947.9	39637.1	WT	1.65514
EphB6-4-10.czi_results.csv	5	8.772	6.792	26333.9	45746	WT	1.73715
EphB6-4-10.czi_results.csv	6	2.013	2.526	18137.3	31544.5	WT	1.73921
EphB6-4-10.czi_results.csv	7	7.74	12.141	23656.9	41262.5	WT	1.7442
EphB6-4-10.czi_results.csv	8	2.222	5.002	11587.5	19284.8	WT	1.66428
EphB6-4-10.czi_results.csv	9	5.979	5.340	17420.8	30429.5	WT	1.74674

## Sheet: LBDephrin-mut
Source.Name	roiNum	area	length	c1_intensity	c2_intensity	Name	Column1
EphB6_well 3-01.czi_results.csv	0	0.218	NaN	20294.4	2630.72	RE	0.129628
EphB6_well 3-01.czi_results.csv	1	0.31	NaN	21219.2	1414.59	RE	0.0666654
EphB6_well 3-01.czi_results.csv	2	0.344	NaN	3420.44	11593.3	RE	3.38943
EphB6_well 3-01.czi_results.csv	3	0.201	NaN	1531.52	9645.92	RE	6.29826
EphB6_well 3-01.czi_results.csv	4	0.235	NaN	12129.6	7797.46	RE	0.642848
EphB6_well 3-01.czi_results.csv	5	0.226	NaN	2077.46	8534.33	RE	4.10807
EphB6_well 3-01.czi_results.csv	6	0.134	NaN	16976.4	10253.8	RE	0.604
EphB6_well 3-01.czi_results.csv	7	0.143	NaN	20605	12512.1	RE	0.607234
EphB6_well 3-02.czi_results.csv	0	0.386	NaN	1170.94	16737.6	RE	14.2942
EphB6_well 3-02.czi_results.csv	1	0.344	NaN	3218.11	29503.6	RE	9.16798
EphB6_well 3-02.czi_results.csv	2	0.361	NaN	1282.58	22530.9	RE	17.5668
EphB6_well 3-02.czi_results.csv	3	0.369	NaN	3238.44	18974.1	RE	5.85904
EphB6_well 3-02.czi_results.csv	4	0.31	NaN	3001.95	19681	RE	6.55606
EphB6_well 3-02.czi_results.csv	5	0.277	NaN	1361.16	9438.58	RE	6.9342
EphB6_well 3-02.czi_results.csv	6	0.545	NaN	1279.14	14875.4	RE	11.6292
EphB6_well 3-02.czi_results.csv	7	11.439	NaN	2495.85	39086.6	RE	15.6606
EphB6_well 3-02.czi_results.csv	8	10.566	NaN	2433.24	51821.9	RE	21.2975
EphB6_well 3-03.czi_results.csv	0	0.403	NaN	1653.42	12960.2	RE	7.83846
EphB6_well 3-03.czi_results.csv	1	0.411	NaN	1816.97	11249.1	RE	6.19112
EphB6_well 3-03.czi_results.csv	2	0.444	NaN	1452.05	10264.4	RE	7.06894
EphB6_well 3-03.czi_results.csv	3	0.495	NaN	1288.99	12373	RE	9.59899
EphB6_well 3-03.czi_results.csv	4	0.47	NaN	1153.69	11668.2	RE	10.1137
EphB6_well 3-03.czi_results.csv	5	0.528	NaN	1284.77	11858	RE	9.22968
EphB6_well 3-03.czi_results.csv	6	0.52	NaN	7053.74	30799.1	RE	4.36635
EphB6_well 3-03.czi_results.csv	7	0.176	NaN	4819.53	18172	RE	3.77048
EphB6_well 3-04.czi_results.csv	0	0.763	NaN	1044.09	13137.1	RE	12.5823
EphB6_well 3-04.czi_results.csv	1	0.377	NaN	1135.97	13113.9	RE	11.5442
EphB6_well 3-04.czi_results.csv	2	0.553	NaN	1097.19	6207.7	RE	5.65783
EphB6_well 3-04.czi_results.csv	3	0.52	NaN	1110.84	11426.5	RE	10.2864
EphB6_well 3-04.czi_results.csv	4	0.671	NaN	1537.05	20070.9	RE	13.0581
EphB6_well 3-04.czi_results.csv	5	0.562	NaN	3055.5	31315.3	RE	10.2489
EphB6_well 3-04.czi_results.csv	6	0.352	NaN	3111.08	18839.7	RE	6.05566
EphB6_well 3-04.czi_results.csv	7	0.235	NaN	3259.94	10695.9	RE	3.28102
EphB6_well 3-05.czi_results.csv	0	0.704	NaN	28427.2	29521.6	RE	1.0385
EphB6_well 3-05.czi_results.csv	1	0.285	NaN	6388.77	17959.5	RE	2.8111
EphB6_well 3-05.czi_results.csv	2	0.243	NaN	2177.68	47502.5	RE	21.8133
EphB6_well 3-05.czi_results.csv	3	0.319	NaN	6938.57	36589.4	RE	5.27333
EphB6_well 3-05.czi_results.csv	4	0.344	NaN	3844.82	30035.1	RE	7.81185
EphB6_well 3-05.czi_results.csv	5	0.403	NaN	1807.49	42192.7	RE	23.3432
EphB6_well 3-05.czi_results.csv	6	0.352	NaN	1714.72	30677.9	RE	17.891
EphB6_well 3-05.czi_results.csv	7	0.302	NaN	7010.68	18484.4	RE	2.6366
EphB6_well 3-05.czi_results.csv	8	0.352	NaN	7991.22	15188.1	RE	1.9006
EphB6_well 3-05.czi_results.csv	9	0.377	NaN	7735.67	15399.4	RE	1.9907
EphB6_well 3-05.czi_results.csv	10	0.47	NaN	16409.1	24235.4	RE	1.47695
EphB6_well 3-05.czi_results.csv	11	0.201	NaN	5145.38	17063.8	RE	3.31634
EphB6_well 3-05.czi_results.csv	12	0.235	NaN	4842.75	21318.5	RE	4.40216
EphB6_well 3-05.czi_results.csv	13	0.21	NaN	3805.39	16680.4	RE	4.38335
EphB6_well 3-06.czi_results.csv	0	0.595	NaN	1389.05	9163.89	RE	6.59722
EphB6_well 3-06.czi_results.csv	1	0.931	NaN	9565.38	8599.25	RE	0.898998
EphB6_well 3-06.czi_results.csv	2	0.453	NaN	14779.8	11753.4	RE	0.795233
EphB6_well 3-07.czi_results.csv	0	0.411	NaN	9633.4	1381.29	RE	0.143385
EphB6_well 3-07.czi_results.csv	1	0.696	NaN	12588.4	1622.03	RE	0.128851
EphB6_well 3-07.czi_results.csv	2	0.973	NaN	4497.79	3043.21	RE	0.6766
EphB6_well 3-07.czi_results.csv	3	0.839	NaN	7321.75	1190.14	RE	0.162549
EphB6_well 3-07.czi_results.csv	4	0.713	NaN	3248.29	21567.9	RE	6.63977
EphB6_well 3-07.czi_results.csv	5	1.275	NaN	1533.37	8061.66	RE	5.25749
EphB6_well 3-07.czi_results.csv	6	1.132	NaN	1768.69	10684.8	RE	6.0411
EphB6_well 3-07.czi_results.csv	7	0.52	NaN	1517.32	16078.1	RE	10.5964
EphB6_well 3-07.czi_results.csv	8	0.772	NaN	1879.5	9376.69	RE	4.98893
EphB6_well 3-07.czi_results.csv	9	0.302	NaN	2498.56	41178.5	RE	16.4809
EphB6_well 3-07.czi_results.csv	10	0.436	NaN	7569.7	3926.32	RE	0.518688
EphB6_well 3-07.czi_results.csv	11	0.444	NaN	6409.75	22820.8	RE	3.56032
EphB6_well 3-07.czi_results.csv	12	0.285	NaN	1178.53	10448	RE	8.86531
EphB6_well 3-07.czi_results.csv	13	0.344	NaN	1780.71	10650.9	RE	5.98128
EphB6_well 3-08.czi_results.csv	0	0.486	NaN	3407.14	14293.4	RE	4.19512
EphB6_well 3-08.czi_results.csv	1	0.604	NaN	3208.24	15358.6	RE	4.78723
EphB6_well 3-08.czi_results.csv	2	0.428	NaN	3350.52	14739.4	RE	4.39912
EphB6_well 3-08.czi_results.csv	3	0.537	NaN	2946.8	15312.2	RE	5.19623
EphB6_well 3-08.czi_results.csv	4	0.512	NaN	1505.94	11971.7	RE	7.94961
EphB6_well 3-08.czi_results.csv	5	0.57	NaN	1111.22	14039.8	RE	12.6345
EphB6_well 3-08.czi_results.csv	6	0.57	NaN	1139.45	12764	RE	11.2018
EphB6_well 3-08.czi_results.csv	7	0.562	NaN	1726.02	22848.3	RE	13.2375
EphB6_well 3-08.czi_results.csv	8	0.47	NaN	1133.01	22690.6	RE	20.0269
EphB6_well 3-08.czi_results.csv	9	0.797	NaN	6384.54	23409.6	RE	3.66661
EphB6_well 3-08.czi_results.csv	10	0.403	NaN	1472.09	5070.36	RE	3.44433
EphB6_well 3-09.czi_results.csv	0	0.998	NaN	10555	7928.04	RE	0.751116
EphB6_well 3-09.czi_results.csv	1	0.26	NaN	6966.83	18331.7	RE	2.63128
EphB6_well 3-09.czi_results.csv	2	0.361	NaN	4913.77	22515.5	RE	4.58213
EphB6_well 3-09.czi_results.csv	3	0.386	NaN	11737.2	2397.24	RE	0.204242
EphB6_well 3-10.czi_results.csv	0	15.33	NaN	32899.3	37129.8	RE	1.12859
EphB6_well 3-10.czi_results.csv	1	0.352	NaN	3840.77	27326.1	RE	7.11474
EphB6_well 3-10.czi_results.csv	2	0.587	NaN	4508.72	8076.14	RE	1.79123
EphB6_well 3-10.czi_results.csv	3	0.235	NaN	29470.8	9598.99	RE	0.325712
EphB6_well 3-10.czi_results.csv	4	0.352	NaN	8451.8	1625.98	RE	0.192383
EphB6_well 3-10.czi_results.csv	5	0.335	NaN	8251.42	5853.56	RE	0.709401
EphB6_well 3-10.czi_results.csv	6	0.411	NaN	2953.97	5552.84	RE	1.87979
EphB6_well 6-01.czi_results.csv	0	1.644	NaN	2243.7	10647.1	RE	4.74532
EphB6_well 6-01.czi_results.csv	1	2.155	NaN	1213.99	4702.44	RE	3.87354
EphB6_well 6-01.czi_results.csv	2	0.159	NaN	8448.1	3799.86	RE	0.449789
EphB6_well 6-01.czi_results.csv	3	0.21	NaN	7032.83	2973.84	RE	0.422851
EphB6_well 6-01.czi_results.csv	4	0.797	NaN	2251.21	6291	RE	2.7945
EphB6_well 6-01.czi_results.csv	5	0.327	NaN	7781.35	13661.9	RE	1.75572
EphB6_well 6-02.czi_results.csv	0	0.688	NaN	13286.8	5840.82	RE	0.439594
EphB6_well 6-02.czi_results.csv	1	0.562	NaN	11431.7	5589.4	RE	0.488938
EphB6_well 6-02.czi_results.csv	2	0.503	NaN	12870.9	6828.87	RE	0.530566
EphB6_well 6-02.czi_results.csv	3	0.428	NaN	2155.81	7308.89	RE	3.39033
EphB6_well 6-02.czi_results.csv	4	0.906	NaN	7783.73	2547.88	RE	0.327334
EphB6_well 6-02.czi_results.csv	5	10.063	NaN	28371	8537.6	RE	0.300927
EphB6_well 6-02.czi_results.csv	6	0.553	NaN	4587.83	5418.55	RE	1.18107
EphB6_well 6-03.czi_results.csv	0	0.503	NaN	9172.05	5625.47	RE	0.613327
EphB6_well 6-03.czi_results.csv	1	0.184	NaN	11590.8	9197.6	RE	0.793529
EphB6_well 6-03.czi_results.csv	2	0.201	NaN	6096.33	12452.8	RE	2.04267
EphB6_well 6-03.czi_results.csv	3	0.126	NaN	24376.6	13243.8	RE	0.5433
EphB6_well 6-03.czi_results.csv	4	0.134	NaN	5196.58	16361.7	RE	3.14856
EphB6_well 6-04.czi_results.csv	0	0.319	NaN	1888.06	4593.74	RE	2.43305
EphB6_well 6-04.czi_results.csv	1	0.134	NaN	3504.47	4254.2	RE	1.21394
EphB6_well 6-04.czi_results.csv	2	0.31	NaN	9568.48	3833.53	RE	0.400642
EphB6_well 6-04.czi_results.csv	3	0.377	NaN	6466.01	7644.59	RE	1.18227
EphB6_well 6-04.czi_results.csv	4	0.386	NaN	6196.29	5517.94	RE	0.890523
EphB6_well 6-04.czi_results.csv	5	0.344	NaN	3537.12	4132.04	RE	1.16819
EphB6_well 6-04.czi_results.csv	6	0.453	NaN	3539.39	8380.64	RE	2.36782
EphB6_well 6-05.czi_results.csv	0	2.055	NaN	4859.82	1771.97	RE	0.364617
EphB6_well 6-05.czi_results.csv	1	0.704	NaN	1135.25	4790.07	RE	4.21941
EphB6_well 6-05.czi_results.csv	2	0.688	NaN	1041.37	5807.54	RE	5.57682
EphB6_well 6-05.czi_results.csv	3	0.671	NaN	1070.95	10092.3	RE	9.42377
EphB6_well 6-05.czi_results.csv	4	0.604	NaN	1397.1	8544.64	RE	6.116
EphB6_well 6-05.czi_results.csv	5	0.612	NaN	1559.93	11539.1	RE	7.39719
EphB6_well 6-05.czi_results.csv	6	0.637	NaN	1441.71	8213.33	RE	5.69692
EphB6_well 6-05.czi_results.csv	7	0.604	NaN	1351.14	14304.1	RE	10.5867
EphB6_well 6-05.czi_results.csv	8	0.537	NaN	2342.93	12712.4	RE	5.42583
EphB6_well 6-05.czi_results.csv	9	0.512	NaN	1681.51	14665.7	RE	8.72174
EphB6_well 6-05.czi_results.csv	10	0.143	NaN	3007.91	4939.5	RE	1.64217
EphB6_well 6-05.czi_results.csv	11	0.143	NaN	7906.84	5700.56	RE	0.720966
EphB6_well 6-05.czi_results.csv	12	0.201	NaN	2669.07	9415.62	RE	3.52768
EphB6_well 6-05.czi_results.csv	13	0.52	NaN	1884.76	6247.11	RE	3.31454
EphB6_well 6-06.czi_results.csv	0	0.595	NaN	1830.42	5152.67	RE	2.81501
EphB6_well 6-06.czi_results.csv	1	0.403	NaN	2523.16	1468.85	RE	0.582148
EphB6_well 6-06.czi_results.csv	2	0.327	NaN	2487.27	12326.1	RE	4.95568
EphB6_well 6-06.czi_results.csv	3	0.797	NaN	2277.85	5338.46	RE	2.34364
EphB6_well 6-07.czi_results.csv	0	0.78	NaN	2616.82	21283.8	RE	8.13345
EphB6_well 6-07.czi_results.csv	1	0.746	NaN	4385.88	12069.5	RE	2.7519
EphB6_well 6-07.czi_results.csv	2	0.629	NaN	2632.15	9342.33	RE	3.54932
EphB6_well 6-07.czi_results.csv	3	0.512	NaN	1253.33	12483.5	RE	9.96026
EphB6_well 6-08.czi_results.csv	1	0.394	NaN	4538.73	4484.23	RE	0.987993
EphB6_well 6-08.czi_results.csv	0	0.335	NaN	4235.15	2234.55	RE	0.52762
EphB6_well 6-08.czi_results.csv	2	4.671	NaN	4228.28	1059.44	RE	0.250561
EphB6_well 6-08.czi_results.csv	3	0.872	NaN	4620.47	17825	RE	3.85784
EphB6_well 6-08.czi_results.csv	4	0.629	NaN	4437.23	14015.4	RE	3.15859
EphB6_well 6-08.czi_results.csv	5	0.361	NaN	9256.33	14062	RE	1.51917
EphB6_well 6-08.czi_results.csv	6	0.595	NaN	11477.3	9405.47	RE	0.819484
EphB6_well 6-08.czi_results.csv	7	0.553	NaN	7195.76	13529.4	RE	1.88019
EphB6_well 6-08.czi_results.csv	8	0.897	NaN	4579.99	17549.1	RE	3.83168
EphB6_well 6-08.czi_results.csv	9	0.839	NaN	2794.13	17364.2	RE	6.21451
EphB6_well 6-08.czi_results.csv	10	1.082	NaN	3419.64	15636.5	RE	4.57255
EphB6_well 6-08.czi_results.csv	11	0.671	NaN	10028.8	12361.7	RE	1.23263
EphB6_well 6-09.czi_results.csv	0	0.562	NaN	3259.19	4525.09	RE	1.38841
EphB6_well 6-09.czi_results.csv	1	0.31	NaN	2470.33	5286.06	RE	2.13982
EphB6_well 6-09.czi_results.csv	2	0.587	NaN	2239.66	11175.3	RE	4.98974
EphB6_well 6-09.czi_results.csv	3	0.369	NaN	2403.11	6462.95	RE	2.68941
EphB6_well 6-10.czi_results.csv	0	0.369	NaN	3567.8	11468.7	RE	3.2145
EphB6_well 6-10.czi_results.csv	1	0.327	NaN	1619.85	19398.2	RE	11.9753
EphB6_well 6-10.czi_results.csv	2	1.073	NaN	1203.18	13073.2	RE	10.8655
EphB6_well 6-10.czi_results.csv	3	0.889	NaN	1382.8	4117.43	RE	2.9776
EphB6-2-01.czi_results.csv	6	11.615	17.095	10357.1	10838.9	RE	1.04652
EphB6-2-01.czi_results.csv	7	8.352	16.18	7744.92	7316.77	RE	0.944719
EphB6-2-01.czi_results.csv	20	3.648	7.123	9083.61	8664.64	RE	0.953876
EphB6-2-01.czi_results.csv	0	12.47	25.092	13608.3	11119.5	RE	0.817111
EphB6-2-01.czi_results.csv	1	14.348	28.261	12035.6	6834.3	RE	0.567838
EphB6-2-01.czi_results.csv	2	6.793	13.288	5722.41	9427.67	RE	1.6475
EphB6-2-01.czi_results.csv	3	7.933	16.044	7275	12310.4	RE	1.69216
EphB6-2-01.czi_results.csv	4	4.939	9.911	4538.61	11915.3	RE	2.62532
EphB6-2-01.czi_results.csv	5	11.833	15.73	12692.9	37138.2	RE	2.92591
EphB6-2-01.czi_results.csv	8	4.973	9.579	10783.9	9005.79	RE	0.835117
EphB6-2-01.czi_results.csv	9	5.342	10.401	14348.7	11360.9	RE	0.791774
EphB6-2-01.czi_results.csv	10	2.994	5.772	12652.8	9421.05	RE	0.74458
EphB6-2-01.czi_results.csv	11	5.837	12.078	11709.9	13871.3	RE	1.18458
EphB6-2-01.czi_results.csv	12	8.252	16.594	7396.47	18195	RE	2.45996
EphB6-2-01.czi_results.csv	13	6.214	12.075	6157.16	5525.54	RE	0.897417
EphB6-2-01.czi_results.csv	14	6.214	12.075	6157.16	5525.54	RE	0.897417
EphB6-2-01.czi_results.csv	15	5.308	10.425	4342.5	7088.13	RE	1.63227
EphB6-2-01.czi_results.csv	16	5.82	11.482	4273.98	9115.93	RE	2.13289
EphB6-2-01.czi_results.csv	17	6.181	12.762	9046.03	15249.5	RE	1.68577
EphB6-2-01.czi_results.csv	18	7.346	15.005	5292.71	11812	RE	2.23175
EphB6-2-01.czi_results.csv	19	4.864	9.474	6382.9	5016.81	RE	0.785976
EphB6-2-01.czi_results.csv	21	3.472	6.816	8562.52	15185.7	RE	1.7735
EphB6-2-01.czi_results.csv	22	9.267	7.389	12670	26336	RE	2.07862
EphB6-2-01.czi_results.csv	23	12.193	10.131	11213.9	22168.4	RE	1.97687
EphB6-2-02.czi_results.csv	4	6.432	12.678	10299.7	11063	RE	1.07411
EphB6-2-02.czi_results.csv	0	81.604	47.77	15046.1	12998.5	RE	0.863909
EphB6-2-02.czi_results.csv	1	10.961	21.71	4966.85	12934.2	RE	2.6041
EphB6-2-02.czi_results.csv	2	7.095	14.159	28622.3	23102	RE	0.807134
EphB6-2-02.czi_results.csv	3	7.707	15.197	9381.98	7457.04	RE	0.794826
EphB6-2-02.czi_results.csv	5	6.541	13.537	10433.2	7312.04	RE	0.700847
EphB6-2-03.czi_results.csv	0	0	0	0	0	RE	#DIV/0!
EphB6-2-04.czi_results.csv	0	0	0	0	0	RE	#DIV/0!
EphB6-2-05.czi_results.csv	0	0	0	0	0	RE	#DIV/0!
EphB6-2-06.czi_results.csv	0	0	0	0	0	RE	#DIV/0!
EphB6-2-07.czi_results.csv	0	13.334	26.895	5921.69	5254.6	RE	0.887349
EphB6-2-07.czi_results.csv	1	6.088	12.643	14468.9	10619.9	RE	0.73398
EphB6-2-07.czi_results.csv	2	6.214	12.056	12894.9	8269.33	RE	0.641288
EphB6-2-07.czi_results.csv	3	3.925	7.722	15372.5	13613.4	RE	0.88557
EphB6-2-07.czi_results.csv	4	1.996	3.736	13738.5	11889.6	RE	0.865423
EphB6-2-07.czi_results.csv	5	8.478	17.108	9761.26	18562.3	RE	1.90163
EphB6-2-07.czi_results.csv	6	8.352	17.547	5173.87	18802.8	RE	3.63419
EphB6-2-07.czi_results.csv	7	6.726	13.677	5301.59	41164.6	RE	7.76457
EphB6-2-08.czi_results.csv	0	4.394	8.501	4066.92	15082.1	RE	3.70849
EphB6-2-08.czi_results.csv	1	3.983	7.695	5912.24	11563.2	RE	1.95581
EphB6-2-08.czi_results.csv	2	6.466	12.617	5864.51	14354.9	RE	2.44775
EphB6-2-08.czi_results.csv	3	6.466	12.617	5864.51	14354.9	RE	2.44775
EphB6-2-08.czi_results.csv	4	6.482	12.708	4830.06	15171.4	RE	3.14104
EphB6-2-08.czi_results.csv	5	6.482	12.708	4830.06	15171.4	RE	3.14104
EphB6-2-08.czi_results.csv	6	2.734	5.264	5555.83	13049.1	RE	2.34872
EphB6-2-08.czi_results.csv	7	2.533	4.805	3309.05	14550.2	RE	4.39709
EphB6-2-08.czi_results.csv	8	2.13	4.015	3281.43	13868.5	RE	4.22636
EphB6-2-08.czi_results.csv	9	2.583	4.853	2484.72	13065.4	RE	5.2583
EphB6-2-08.czi_results.csv	10	2.675	5.187	4827.88	12405.6	RE	2.56957
EphB6-2-08.czi_results.csv	11	2.6	4.91	6876.49	17092.3	RE	2.48561
EphB6-2-08.czi_results.csv	12	2.591	5.032	5978.42	17891.2	RE	2.99263
EphB6-2-08.czi_results.csv	13	2.591	5.032	5978.42	17891.2	RE	2.99263
EphB6-2-08.czi_results.csv	14	2.717	5.067	6166.7	16575.8	RE	2.68795
EphB6-2-08.czi_results.csv	15	4.394	4.035	3293.8	19584.5	RE	5.94586
EphB6-2-08.czi_results.csv	16	9.426	9.978	7632.03	23556.6	RE	3.08654
EphB6-2-08.czi_results.csv	17	6.893	6.147	11658.6	14597.8	RE	1.2521
EphB6-2-08.czi_results.csv	18	4.302	3.633	7353.52	22655.2	RE	3.08086
EphB6-2-08.czi_results.csv	19	4.788	5.276	5460.07	14164.8	RE	2.59425
EphB6-2-08.czi_results.csv	20	3.799	5.553	7306.87	3753.81	RE	0.513737
EphB6-2-08.czi_results.csv	21	4.788	5.276	5460.07	14164.8	RE	2.59425
EphB6-2-08.czi_results.csv	22	2.759	5.42	9298.25	13728.8	RE	1.47649
EphB6-2-08.czi_results.csv	23	5.954	11.705	6054.15	14589.1	RE	2.40976
EphB6-2-08.czi_results.csv	24	3.858	7.35	6546.03	13258	RE	2.02535
EphB6-2-08.czi_results.csv	25	6.281	10.688	1895.9	19975.2	RE	10.536
EphB6-2-09.czi_results.csv	5	1.845	3.387	5833.06	6341.81	RE	1.08722
EphB6-2-09.czi_results.csv	0	5.694	7.684	8732.18	27326.7	RE	3.12942
EphB6-2-09.czi_results.csv	1	4.839	9.489	4345.31	14551.9	RE	3.34888
EphB6-2-09.czi_results.csv	2	3.472	6.692	7012.46	13755.6	RE	1.96159
EphB6-2-09.czi_results.csv	3	3.086	5.866	4682.18	11749	RE	2.50929
EphB6-2-09.czi_results.csv	4	18.55	38.001	2003.58	7520.29	RE	3.75343
EphB6-2-09.czi_results.csv	6	2.482	4.854	5166.4	11350.8	RE	2.19704
EphB6-2-09.czi_results.csv	7	2.608	2.98	2138.22	10213.6	RE	4.7767
EphB6-2-10.czi_results.csv	0	19.38	9.488	12755.3	36207	RE	2.83858
EphB6-2-10.czi_results.csv	1	3.396	6.584	3580.34	11191.1	RE	3.12569
EphB6-2-10.czi_results.csv	2	2.818	5.491	7222.93	12459.2	RE	1.72495
EphB6-2-10.czi_results.csv	3	2.558	4.959	3113.12	13208.7	RE	4.24292
EphB6-2-10.czi_results.csv	4	2.616	5.195	3633.49	16278.9	RE	4.48024
EphB6-2-10.czi_results.csv	5	2.071	3.986	8030.5	19516.1	RE	2.43025
EphB6-2-10.czi_results.csv	6	3.237	6.221	3425.33	13421.7	RE	3.91835
EphB6-2-10.czi_results.csv	7	4.21	8.192	3431.57	11215	RE	3.26819
EphB6-2-10.czi_results.csv	8	5.635	11	4649.08	11293.9	RE	2.42928
EphB6-2-10.czi_results.csv	9	3.774	7.276	4124.82	13019.3	RE	3.15634

## Sheet: CRDmut
Source.Name	roiNum	area	length	c1_intensity	c2_intensity	Name	Column1
EphB6_well 4-01.czi_results.csv	0	0.419	NaN	1332.31	10169.8	RRR	7.63323
EphB6_well 4-01.czi_results.csv	1	0.394	NaN	2048.91	10625.2	RRR	5.18577
EphB6_well 4-01.czi_results.csv	2	0.193	NaN	4228.26	15942.8	RRR	3.77054
EphB6_well 4-01.czi_results.csv	3	0.226	NaN	7348.62	21287.4	RRR	2.89679
EphB6_well 4-01.czi_results.csv	4	0.361	NaN	39267.4	25688.6	RRR	0.654195
EphB6_well 4-01.czi_results.csv	5	0.797	NaN	4638.37	1790.17	RRR	0.385949
EphB6_well 4-01.czi_results.csv	6	0.595	NaN	1298.39	14460	RRR	11.1368
EphB6_well 4-02.czi_results.csv	0	1.191	NaN	23626.2	21969.4	RRR	0.929877
EphB6_well 4-02.czi_results.csv	1	0.713	NaN	3935.48	13547.2	RRR	3.44232
EphB6_well 4-02.czi_results.csv	2	0.73	NaN	3690.82	11083.5	RRR	3.00299
EphB6_well 4-02.czi_results.csv	3	0.713	NaN	4566.49	14794.1	RRR	3.23972
EphB6_well 4-02.czi_results.csv	4	0.73	NaN	2847.08	18101.6	RRR	6.35798
EphB6_well 4-02.czi_results.csv	5	0.788	NaN	1411.16	15345.2	RRR	10.8742
EphB6_well 4-02.czi_results.csv	6	0.595	NaN	2020.59	13844.8	RRR	6.85186
EphB6_well 4-02.czi_results.csv	7	0.813	NaN	7812.26	16069.5	RRR	2.05696
EphB6_well 4-02.czi_results.csv	8	0.948	NaN	1218.97	6324.38	RRR	5.18831
EphB6_well 4-02.czi_results.csv	9	2.013	NaN	1607.42	10977.6	RRR	6.82935
EphB6_well 4-02.czi_results.csv	10	1.904	NaN	1361.84	12067.4	RRR	8.86114
EphB6_well 4-02.czi_results.csv	11	1.694	NaN	1795.94	10183.6	RRR	5.67034
EphB6_well 4-02.czi_results.csv	12	2.424	NaN	1223.5	8978.29	RRR	7.33822
EphB6_well 4-02.czi_results.csv	13	0.772	NaN	5554.29	11866.4	RRR	2.13645
EphB6_well 4-02.czi_results.csv	14	4.218	NaN	21477	26145.8	RRR	1.21738
EphB6_well 4-02.czi_results.csv	15	2.692	NaN	33178.8	22323.4	RRR	0.672821
EphB6_well 4-02.czi_results.csv	16	8.084	NaN	25376.5	22534.2	RRR	0.887996
EphB6_well 4-02.czi_results.csv	17	0.176	NaN	1490.69	21117.1	RRR	14.1659
EphB6_well 4-02.czi_results.csv	18	0.31	NaN	4252.95	16255.6	RRR	3.82219
EphB6_well 4-02.czi_results.csv	19	0.243	NaN	20530.8	16301.5	RRR	0.794002
EphB6_well 4-02.czi_results.csv	20	0.168	NaN	23004.3	15288.1	RRR	0.664577
EphB6_well 4-02.czi_results.csv	21	0.302	NaN	8582.17	5401.34	RRR	0.629367
EphB6_well 4-02.czi_results.csv	22	0.226	NaN	11516.9	23939.6	RRR	2.07865
EphB6_well 4-02.czi_results.csv	23	0.579	NaN	11649.6	35150.6	RRR	3.01732
EphB6_well 4-03.czi_results.csv	0	1.971	NaN	12908.3	11056.3	RRR	0.856524
EphB6_well 4-03.czi_results.csv	1	1.811	NaN	1078.29	9093.06	RRR	8.43286
EphB6_well 4-03.czi_results.csv	2	1.132	NaN	4088.33	14840.9	RRR	3.63007
EphB6_well 4-03.czi_results.csv	3	0.461	NaN	11304.2	4753.82	RRR	0.420536
EphB6_well 4-03.czi_results.csv	4	0.369	NaN	9617.35	13998.7	RRR	1.45557
EphB6_well 4-03.czi_results.csv	5	0.461	NaN	8099.28	11691.2	RRR	1.44348
EphB6_well 4-03.czi_results.csv	6	0.403	NaN	13430.9	17276.2	RRR	1.2863
EphB6_well 4-03.czi_results.csv	7	0.52	NaN	9098.87	15714.5	RRR	1.72709
EphB6_well 4-03.czi_results.csv	8	0.419	NaN	16906.3	14306.3	RRR	0.846213
EphB6_well 4-03.czi_results.csv	9	0.453	NaN	38606.9	19987.2	RRR	0.51771
EphB6_well 4-03.czi_results.csv	10	0.411	NaN	31875.4	16197.4	RRR	0.508148
EphB6_well 4-03.czi_results.csv	11	0.428	NaN	23773.6	6372.06	RRR	0.268031
EphB6_well 4-04.czi_results.csv	0	0.99	NaN	8184.37	5303.44	RRR	0.647996
EphB6_well 4-04.czi_results.csv	1	0.512	NaN	5447.32	3337.04	RRR	0.612603
EphB6_well 4-04.czi_results.csv	2	0.981	NaN	9115.72	6031.48	RRR	0.661657
EphB6_well 4-05.czi_results.csv	2	1.845	NaN	19843	21473.1	RRR	1.08215
EphB6_well 4-05.czi_results.csv	0	1.761	NaN	9300.06	1069	RRR	0.114945
EphB6_well 4-05.czi_results.csv	1	0.73	NaN	1255.15	6536.06	RRR	5.20739
EphB6_well 4-05.czi_results.csv	3	0.671	NaN	33254.9	14889.9	RRR	0.44775
EphB6_well 4-05.czi_results.csv	4	0.671	NaN	28738.7	20441.8	RRR	0.711298
EphB6_well 4-06.czi_results.csv	0	2.298	NaN	8303.72	10081.4	RRR	1.21408
EphB6_well 4-06.czi_results.csv	1	1.132	NaN	3518.51	13297.2	RRR	3.77923
EphB6_well 4-06.czi_results.csv	2	0.679	NaN	1344.11	6241.2	RRR	4.64338
EphB6_well 4-06.czi_results.csv	3	1.912	NaN	7710.23	26716.6	RRR	3.46509
EphB6_well 4-06.czi_results.csv	4	1.929	NaN	5932.54	19619.4	RRR	3.30709
EphB6_well 4-06.czi_results.csv	5	1.786	NaN	5770.49	13881.3	RRR	2.40557
EphB6_well 4-07.czi_results.csv	0	0.386	NaN	28809	25955.9	RRR	0.900965
EphB6_well 4-07.czi_results.csv	6	42.341	NaN	62251	56188.6	RRR	0.902614
EphB6_well 4-07.czi_results.csv	1	0.822	NaN	9921.53	14607.1	RRR	1.47226
EphB6_well 4-07.czi_results.csv	2	0.906	NaN	17051.8	24062.4	RRR	1.41113
EphB6_well 4-07.czi_results.csv	3	0.906	NaN	17051.8	24062.4	RRR	1.41113
EphB6_well 4-07.czi_results.csv	4	0.998	NaN	12671.4	19463.5	RRR	1.53601
EphB6_well 4-07.czi_results.csv	5	0.755	NaN	6901.78	14685.2	RRR	2.12774
EphB6_well 4-07.czi_results.csv	7	0.604	NaN	13011.2	24702.8	RRR	1.89858
EphB6_well 4-08.czi_results.csv	0	0.361	NaN	10201.6	2156.35	RRR	0.211374
EphB6_well 4-08.czi_results.csv	1	0.411	NaN	34109.4	15327.8	RRR	0.449371
EphB6_well 4-08.czi_results.csv	2	0.512	NaN	19875.3	4396.06	RRR	0.221182
EphB6_well 4-08.czi_results.csv	3	0.495	NaN	23908.1	6896.74	RRR	0.288468
EphB6_well 4-08.czi_results.csv	4	0.478	NaN	4497.11	8059.17	RRR	1.79208
EphB6_well 4-08.czi_results.csv	5	0.352	NaN	6612.34	17479.1	RRR	2.64341
EphB6_well 4-08.czi_results.csv	6	0.553	NaN	19387	16307	RRR	0.841135
EphB6_well 4-08.czi_results.csv	7	0.335	NaN	20876.1	23740.7	RRR	1.13722
EphB6_well 4-08.czi_results.csv	8	0.956	NaN	4712	1697.65	RRR	0.360283
EphB6_well 4-08.czi_results.csv	9	0.922	NaN	2116.87	4560.12	RRR	2.15418
EphB6_well 4-08.czi_results.csv	10	0.637	NaN	10869.8	8672.82	RRR	0.797883
EphB6_well 4-09.czi_results.csv	0	73.386	NaN	58831.2	42760.6	RRR	0.726837
EphB6_well 4-09.czi_results.csv	1	15.648	NaN	49274.1	43569.4	RRR	0.884225
EphB6_well 4-09.czi_results.csv	2	14.458	NaN	56354.8	41612.8	RRR	0.738406
EphB6_well 4-09.czi_results.csv	3	0.226	NaN	57678.3	34351	RRR	0.595561
EphB6_well 4-09.czi_results.csv	4	0.361	NaN	54763.1	22360.6	RRR	0.408316
EphB6_well 4-09.czi_results.csv	5	0.428	NaN	46234.1	22390.9	RRR	0.484295
EphB6_well 4-09.czi_results.csv	6	1.224	NaN	7710.76	6256.47	RRR	0.811395
EphB6_well 4-09.czi_results.csv	7	0.847	NaN	2595.69	5125.98	RRR	1.9748
EphB6_well 4-09.czi_results.csv	8	6.004	NaN	48428	23858	RRR	0.492649
EphB6_well 4-09.czi_results.csv	9	0.31	NaN	3960.81	20280.3	RRR	5.12023
EphB6_well 4-09.czi_results.csv	10	0.931	NaN	17481.5	25581.3	RRR	1.46333
EphB6_well 4-10.czi_results.csv	7	0.31	NaN	37316.8	37075.1	RRR	0.993523
EphB6_well 4-10.czi_results.csv	13	0.453	NaN	28616.6	26224.1	RRR	0.916394
EphB6_well 4-10.czi_results.csv	0	1.124	NaN	37819	21912.8	RRR	0.579411
EphB6_well 4-10.czi_results.csv	1	0.637	NaN	4999.49	13008.6	RRR	2.60199
EphB6_well 4-10.czi_results.csv	2	0.73	NaN	9727.42	11679.2	RRR	1.20065
EphB6_well 4-10.czi_results.csv	3	1.191	NaN	4931.57	8685.05	RRR	1.76111
EphB6_well 4-10.czi_results.csv	4	1.023	NaN	1727.76	9228.91	RRR	5.34153
EphB6_well 4-10.czi_results.csv	5	1.006	NaN	2296.56	9041.26	RRR	3.93686
EphB6_well 4-10.czi_results.csv	6	0.688	NaN	27060.3	21681.9	RRR	0.801245
EphB6_well 4-10.czi_results.csv	8	0.26	NaN	32880.1	17530.3	RRR	0.533159
EphB6_well 4-10.czi_results.csv	9	0.47	NaN	15242.2	5673.81	RRR	0.372245
EphB6_well 4-10.czi_results.csv	10	0.57	NaN	15636	27686.4	RRR	1.77068
EphB6_well 4-10.czi_results.csv	11	0.26	NaN	30713.1	44022.1	RRR	1.43333
EphB6_well 4-10.czi_results.csv	12	0.159	NaN	29742.7	18687.5	RRR	0.628304
EphB6_well 4-10.czi_results.csv	14	6.776	NaN	49784.3	33344.4	RRR	0.669777
EphB6_well 4-10.czi_results.csv	15	12.764	NaN	54728.9	42450.8	RRR	0.775656
EphB6_well 7-01.czi_results.csv	6	1.61	NaN	12457.6	13178.4	RRR	1.05787
EphB6_well 7-01.czi_results.csv	12	1.182	NaN	10183.8	9651.21	RRR	0.947699
EphB6_well 7-01.czi_results.csv	19	1.954	NaN	1928.16	1981.19	RRR	1.0275
EphB6_well 7-01.czi_results.csv	21	0.386	NaN	10917.2	10998	RRR	1.0074
EphB6_well 7-01.czi_results.csv	25	0.621	NaN	6876.56	7042.47	RRR	1.02413
EphB6_well 7-01.czi_results.csv	0	1.015	NaN	2036.07	9146.3	RRR	4.49213
EphB6_well 7-01.czi_results.csv	1	0.57	NaN	7110.17	13659.1	RRR	1.92107
EphB6_well 7-01.czi_results.csv	2	0.553	NaN	8951.97	27978.5	RRR	3.1254
EphB6_well 7-01.czi_results.csv	3	0.478	NaN	5723.72	18759.4	RRR	3.27749
EphB6_well 7-01.czi_results.csv	4	0.537	NaN	8725.99	13575.2	RRR	1.55572
EphB6_well 7-01.czi_results.csv	5	0.512	NaN	6646.57	14832.9	RRR	2.23166
EphB6_well 7-01.czi_results.csv	7	0.788	NaN	7450.71	11590.1	RRR	1.55557
EphB6_well 7-01.czi_results.csv	8	1.09	NaN	4580.4	10896.8	RRR	2.379
EphB6_well 7-01.czi_results.csv	9	0.931	NaN	4385.03	11921.9	RRR	2.71876
EphB6_well 7-01.czi_results.csv	10	0.83	NaN	11662.1	16807.3	RRR	1.44119
EphB6_well 7-01.czi_results.csv	11	1.04	NaN	1355.49	4538.98	RRR	3.34858
EphB6_well 7-01.czi_results.csv	13	0.746	NaN	1546.51	11559.9	RRR	7.4748
EphB6_well 7-01.czi_results.csv	14	0.428	NaN	3837.85	14104.3	RRR	3.67504
EphB6_well 7-01.czi_results.csv	15	0.503	NaN	2767.01	9695.68	RRR	3.50403
EphB6_well 7-01.czi_results.csv	16	0.654	NaN	7221.86	11041.4	RRR	1.52888
EphB6_well 7-01.czi_results.csv	17	0.621	NaN	12363.1	21663.5	RRR	1.75227
EphB6_well 7-01.czi_results.csv	18	0.931	NaN	15755.6	12306.4	RRR	0.781081
EphB6_well 7-01.czi_results.csv	20	0.386	NaN	3827.11	6458.42	RRR	1.68755
EphB6_well 7-01.czi_results.csv	22	0.444	NaN	14801.2	12567.8	RRR	0.849108
EphB6_well 7-01.czi_results.csv	23	0.57	NaN	4400.87	8779.08	RRR	1.99485
EphB6_well 7-01.czi_results.csv	24	0.612	NaN	8108.69	10365.7	RRR	1.27835
EphB6_well 7-01.czi_results.csv	26	8.923	NaN	11992.7	6251.4	RRR	0.521267
EphB6_well 7-01.czi_results.csv	27	0.478	NaN	2016.95	10574.8	RRR	5.24296
EphB6_well 7-01.czi_results.csv	28	0.52	NaN	13114.2	10533	RRR	0.803175
EphB6_well 7-02.czi_results.csv	7	0.52	NaN	8387	8801.54	RRR	1.04943
EphB6_well 7-02.czi_results.csv	8	0.344	NaN	6596.87	6092.54	RRR	0.923551
EphB6_well 7-02.czi_results.csv	14	0.327	NaN	16645.3	17266.9	RRR	1.03735
EphB6_well 7-02.czi_results.csv	0	1.107	NaN	2459.67	14765.3	RRR	6.00297
EphB6_well 7-02.czi_results.csv	1	1.166	NaN	1906.54	9241.24	RRR	4.84714
EphB6_well 7-02.czi_results.csv	2	0.545	NaN	5194.46	17926.1	RRR	3.451
EphB6_well 7-02.czi_results.csv	3	0.772	NaN	6352.64	12139.5	RRR	1.91093
EphB6_well 7-02.czi_results.csv	4	0.713	NaN	28695.7	21456.1	RRR	0.747712
EphB6_well 7-02.czi_results.csv	5	0.763	NaN	2695.37	13539.7	RRR	5.02332
EphB6_well 7-02.czi_results.csv	6	0.671	NaN	2736.5	11635.1	RRR	4.25181
EphB6_well 7-02.czi_results.csv	9	0.218	NaN	2832.97	7927.98	RRR	2.79846
EphB6_well 7-02.czi_results.csv	10	19.85	NaN	25917.6	20248.4	RRR	0.781258
EphB6_well 7-02.czi_results.csv	11	13.024	NaN	41751.1	32494.2	RRR	0.778284
EphB6_well 7-02.czi_results.csv	12	21.041	NaN	41214.7	28201.8	RRR	0.684265
EphB6_well 7-02.czi_results.csv	13	0.302	NaN	5766.91	8363.34	RRR	1.45023
EphB6_well 7-02.czi_results.csv	15	5.837	NaN	21809.9	17628.8	RRR	0.808292
EphB6_well 7-03.czi_results.csv	1	0.713	NaN	8809.69	9115.3	RRR	1.03469
EphB6_well 7-03.czi_results.csv	13	0.855	NaN	6819.4	7496.41	RRR	1.09928
EphB6_well 7-03.czi_results.csv	0	0.621	NaN	3501.04	5349.23	RRR	1.5279
EphB6_well 7-03.czi_results.csv	2	0.797	NaN	31013.6	23090	RRR	0.744513
EphB6_well 7-03.czi_results.csv	3	0.772	NaN	11726.9	14052.8	RRR	1.19833
EphB6_well 7-03.czi_results.csv	4	0.881	NaN	1228.96	10775.3	RRR	8.76783
EphB6_well 7-03.czi_results.csv	5	0.763	NaN	1849.68	9927.42	RRR	5.3671
EphB6_well 7-03.czi_results.csv	6	1.241	NaN	5912.4	15031.3	RRR	2.54233
EphB6_well 7-03.czi_results.csv	7	1.132	NaN	1611.24	10008.2	RRR	6.21152
EphB6_well 7-03.czi_results.csv	8	1.266	NaN	3029.67	10573.2	RRR	3.4899
EphB6_well 7-03.czi_results.csv	9	1.107	NaN	2266.54	11639.3	RRR	5.13528
EphB6_well 7-03.czi_results.csv	10	1.476	NaN	2121.64	9094.68	RRR	4.28662
EphB6_well 7-03.czi_results.csv	11	1.308	NaN	4207.5	9473.96	RRR	2.25169
EphB6_well 7-03.czi_results.csv	12	0.839	NaN	7055.67	19053.3	RRR	2.70043
EphB6_well 7-03.czi_results.csv	14	1.006	NaN	2536.12	4838.08	RRR	1.90767
EphB6_well 7-04.czi_results.csv	0	0.528	NaN	14219.1	4581.22	RRR	0.322189
EphB6_well 7-04.czi_results.csv	1	1.048	NaN	19255.3	10698.2	RRR	0.5556
EphB6_well 7-04.czi_results.csv	2	1.157	NaN	24122.9	11056.6	RRR	0.458346
EphB6_well 7-04.czi_results.csv	3	0.763	NaN	10035.2	1691.11	RRR	0.168518
EphB6_well 7-04.czi_results.csv	4	1.132	NaN	27894.6	13034	RRR	0.467258
EphB6_well 7-04.czi_results.csv	5	1.283	NaN	18330.4	10819.2	RRR	0.590236
EphB6_well 7-04.czi_results.csv	6	0.319	NaN	27432.7	16924.4	RRR	0.616944
EphB6_well 7-04.czi_results.csv	7	0.629	NaN	1674.57	5955.75	RRR	3.55659
EphB6_well 7-04.czi_results.csv	8	0.461	NaN	1957.62	4247.68	RRR	2.16982
EphB6_well 7-04.czi_results.csv	9	13.611	NaN	55197.5	29169.2	RRR	0.528452
EphB6_well 7-04.czi_results.csv	10	0.939	NaN	32777.1	14616.1	RRR	0.445926
EphB6_well 7-04.czi_results.csv	11	0.52	NaN	6912.08	2722.83	RRR	0.393924
EphB6_well 7-04.czi_results.csv	12	0.47	NaN	1735.67	8744.24	RRR	5.03796
EphB6_well 7-05.czi_results.csv	0	0.704	NaN	4972.67	1120.12	RRR	0.225255
EphB6_well 7-05.czi_results.csv	1	0.243	NaN	5649.89	3075.01	RRR	0.54426
EphB6_well 7-05.czi_results.csv	2	0.662	NaN	4889.4	7303.99	RRR	1.49384
EphB6_well 7-05.czi_results.csv	3	2.499	NaN	40920.3	16211.5	RRR	0.396172
EphB6_well 7-05.czi_results.csv	4	0.562	NaN	20696.2	10925.5	RRR	0.5279
EphB6_well 7-05.czi_results.csv	5	0.47	NaN	22149.4	3323.25	RRR	0.150038
EphB6_well 7-05.czi_results.csv	6	0.453	NaN	15767.3	3109.6	RRR	0.197218
EphB6_well 7-05.czi_results.csv	7	8	NaN	42531.3	14563.3	RRR	0.342413
EphB6_well 7-05.czi_results.csv	8	9.988	NaN	46560.3	17197.3	RRR	0.369355
EphB6_well 7-05.czi_results.csv	9	5.77	NaN	55045.7	21765.4	RRR	0.395407
EphB6_well 7-05.czi_results.csv	10	4.679	NaN	47234	16538.3	RRR	0.350136
EphB6_well 7-05.czi_results.csv	11	6.08	NaN	20114.5	9266.92	RRR	0.460708
EphB6_well 7-05.czi_results.csv	12	27.297	NaN	34631.9	12425.9	RRR	0.358799
EphB6_well 7-05.czi_results.csv	13	3.891	NaN	25438.7	9967.78	RRR	0.391835
EphB6_well 7-05.czi_results.csv	14	0.143	NaN	3663.66	4215.27	RRR	1.15056
EphB6_well 7-06.czi_results.csv	0	0.646	NaN	16577.6	10288.7	RRR	0.620638
EphB6_well 7-06.czi_results.csv	1	0.486	NaN	49345.4	24810.3	RRR	0.502789
EphB6_well 7-06.czi_results.csv	2	0.377	NaN	18684.3	12987.5	RRR	0.695102
EphB6_well 7-06.czi_results.csv	3	0.361	NaN	14911.3	9070.42	RRR	0.608291
EphB6_well 7-06.czi_results.csv	4	0.277	NaN	6638.8	14881.8	RRR	2.24163
EphB6_well 7-06.czi_results.csv	5	0.26	NaN	10448.7	12228.5	RRR	1.17033
EphB6_well 7-06.czi_results.csv	6	7.137	NaN	45819.7	20359.4	RRR	0.444337
EphB6_well 7-06.czi_results.csv	7	18.424	NaN	27472.7	19775.4	RRR	0.719818
EphB6_well 7-06.czi_results.csv	8	12.453	NaN	38053.3	23716.9	RRR	0.623255
EphB6_well 7-07.czi_results.csv	5	1.25	NaN	18824.9	18716.2	RRR	0.994228
EphB6_well 7-07.czi_results.csv	0	2.021	NaN	3850.89	13127.9	RRR	3.40905
EphB6_well 7-07.czi_results.csv	1	1.795	NaN	3802.46	8064.19	RRR	2.12078
EphB6_well 7-07.czi_results.csv	2	1.518	NaN	1887.37	4160.24	RRR	2.20426
EphB6_well 7-07.czi_results.csv	3	1.476	NaN	5352.46	9296.59	RRR	1.73688
EphB6_well 7-07.czi_results.csv	4	1.224	NaN	11041.1	12382.2	RRR	1.12146
EphB6_well 7-07.czi_results.csv	6	0.503	NaN	3151.18	2021.81	RRR	0.641603
EphB6_well 7-07.czi_results.csv	7	1.92	NaN	2330.1	24506.3	RRR	10.5173
EphB6_well 7-07.czi_results.csv	8	1.987	NaN	1804.8	14203.6	RRR	7.8699
EphB6_well 7-07.czi_results.csv	9	2.197	NaN	2529.4	20237	RRR	8.00071
EphB6_well 7-07.czi_results.csv	10	4.948	NaN	1452.32	4344.19	RRR	2.99121
EphB6_well 7-07.czi_results.csv	11	5.09	NaN	2413.21	3782.22	RRR	1.5673
EphB6_well 7-07.czi_results.csv	12	0.335	NaN	1986.51	9428.56	RRR	4.74629
EphB6_well 7-07.czi_results.csv	13	0.361	NaN	2919.94	5761.5	RRR	1.97315
EphB6_well 7-07.czi_results.csv	14	0.444	NaN	2699	4147.9	RRR	1.53683
EphB6_well 7-07.czi_results.csv	15	0.327	NaN	5999.84	4937.67	RRR	0.822968
EphB6_well 7-07.czi_results.csv	16	0.134	NaN	11781.7	3220.9	RRR	0.27338
EphB6_well 7-07.czi_results.csv	17	0.117	NaN	16226.4	5743.25	RRR	0.353945
EphB6_well 7-07.czi_results.csv	18	0.31	NaN	5586.5	12765.3	RRR	2.28502
EphB6_well 7-07.czi_results.csv	19	0.193	NaN	3178.11	9735.55	RRR	3.06331
EphB6_well 7-08.czi_results.csv	2	1.283	NaN	9950.88	10267	RRR	1.03177
EphB6_well 7-08.czi_results.csv	3	0.587	NaN	21128.7	20587.5	RRR	0.974386
EphB6_well 7-08.czi_results.csv	4	0.662	NaN	23750	22739.3	RRR	0.957442
EphB6_well 7-08.czi_results.csv	19	0.344	NaN	6471.27	6186.9	RRR	0.956056
EphB6_well 7-08.czi_results.csv	22	0.218	NaN	18061.4	17195.1	RRR	0.952035
EphB6_well 7-08.czi_results.csv	0	1.283	NaN	2941.4	7121.79	RRR	2.42122
EphB6_well 7-08.czi_results.csv	1	1.275	NaN	23195.3	16681.4	RRR	0.719173
EphB6_well 7-08.czi_results.csv	5	0.47	NaN	28865	22027.5	RRR	0.76312
EphB6_well 7-08.czi_results.csv	6	0.486	NaN	4171.63	13691.1	RRR	3.28197
EphB6_well 7-08.czi_results.csv	7	0.57	NaN	6160.34	11746.5	RRR	1.90679
EphB6_well 7-08.czi_results.csv	8	7.43	NaN	37784.9	20286.7	RRR	0.536899
EphB6_well 7-08.czi_results.csv	9	0.922	NaN	2015.44	5485.86	RRR	2.72192
EphB6_well 7-08.czi_results.csv	10	0.386	NaN	13799.5	8224.28	RRR	0.595982
EphB6_well 7-08.czi_results.csv	11	0.294	NaN	3324.91	5430.66	RRR	1.63333
EphB6_well 7-08.czi_results.csv	12	0.998	NaN	10404.2	6576.89	RRR	0.632137
EphB6_well 7-08.czi_results.csv	13	24.269	NaN	34314.8	37829.1	RRR	1.10242
EphB6_well 7-08.czi_results.csv	14	20.646	NaN	31689.6	19152.9	RRR	0.604389
EphB6_well 7-08.czi_results.csv	15	29.645	NaN	46654.2	34825.9	RRR	0.746468
EphB6_well 7-08.czi_results.csv	16	10.575	NaN	30180.2	18873.3	RRR	0.625353
EphB6_well 7-08.czi_results.csv	17	0.235	NaN	28054.7	22080.8	RRR	0.787063
EphB6_well 7-08.czi_results.csv	18	0.243	NaN	4327.29	10092.4	RRR	2.33227
EphB6_well 7-08.czi_results.csv	20	0.327	NaN	6363.21	9692.53	RRR	1.52321
EphB6_well 7-08.czi_results.csv	21	0.302	NaN	5085.7	8367.07	RRR	1.64521
EphB6_well 7-08.czi_results.csv	23	0.159	NaN	29261.2	21961.1	RRR	0.750518
EphB6_well 7-08.czi_results.csv	24	0.31	NaN	3727.46	5488.22	RRR	1.47238
EphB6_well 7-08.czi_results.csv	25	38.408	NaN	46134	29756.1	RRR	0.644993
EphB6_well 7-08.czi_results.csv	26	0.881	NaN	8574.15	6859.98	RRR	0.800076
EphB6_well 7-09.czi_results.csv	0	0.486	NaN	14537.2	9894.05	RRR	0.680603
EphB6_well 7-09.czi_results.csv	1	0.444	NaN	37778.1	14127.4	RRR	0.373958
EphB6_well 7-09.czi_results.csv	2	0.268	NaN	17517.7	5322.13	RRR	0.303815
EphB6_well 7-09.czi_results.csv	3	4.814	NaN	55282.5	35403.5	RRR	0.640411
EphB6_well 7-09.czi_results.csv	4	4.243	NaN	52125.7	26655.8	RRR	0.511376
EphB6_well 7-09.czi_results.csv	5	7.145	NaN	51971.2	26441.9	RRR	0.508779
EphB6_well 7-09.czi_results.csv	6	0.579	NaN	1549.61	8422.78	RRR	5.43543
EphB6_well 7-09.czi_results.csv	7	0.813	NaN	2174.85	3458.18	RRR	1.59008
EphB6_well 7-09.czi_results.csv	8	5.82	NaN	48532.3	20548.7	RRR	0.423403
EphB6_well 7-10.czi_results.csv	1	2.08	NaN	1783.58	1949.8	RRR	1.0932
EphB6_well 7-10.czi_results.csv	3	0.444	NaN	3359.96	3483.29	RRR	1.0367
EphB6_well 7-10.czi_results.csv	0	0.537	NaN	3690.12	7813.45	RRR	2.1174
EphB6_well 7-10.czi_results.csv	2	0.394	NaN	2227.81	3310.51	RRR	1.48599
EphB6_well 7-10.czi_results.csv	4	0.713	NaN	4814.74	5810.25	RRR	1.20676
EphB6_well 7-10.czi_results.csv	5	0.436	NaN	1642.26	6743.4	RRR	4.10618
EphB6_well 7-10.czi_results.csv	6	0.428	NaN	1728.89	7899.25	RRR	4.56898
EphB6_well 7-11.czi_results.csv	3	0.302	NaN	6884.89	6897.95	RRR	1.0019
EphB6_well 7-11.czi_results.csv	0	0.939	NaN	25594.8	20050.6	RRR	0.783386
EphB6_well 7-11.czi_results.csv	1	0.772	NaN	22442.9	17621.4	RRR	0.785166
EphB6_well 7-11.czi_results.csv	2	0.78	NaN	14002.2	12154.1	RRR	0.868014
EphB6_well 7-11.czi_results.csv	4	0.411	NaN	1147.07	7623.91	RRR	6.64643
EphB6_well 7-11.czi_results.csv	5	0.813	NaN	30781.1	24678.7	RRR	0.801748
EphB6_well 7-11.czi_results.csv	6	0.73	NaN	20384.6	13319.1	RRR	0.653389
EphB6_well 7-11.czi_results.csv	7	0.411	NaN	15700.2	11901.4	RRR	0.75804
EphB6_well 7-11.czi_results.csv	8	4.453	NaN	48750.9	25893.1	RRR	0.531131
EphB6_well 7-11.czi_results.csv	9	0.478	NaN	4931.87	1114.6	RRR	0.225999
EphB6-1-01.czi_results.csv	0	27.011	20.092	51428.4	54687.5	RRR	1.06337
EphB6-1-01.czi_results.csv	1	16.546	14.740	36960.2	40084.4	RRR	1.08453
EphB6-1-01.czi_results.csv	2	8.763	17.539	9314.41	9610.85	RRR	1.03183
EphB6-1-01.czi_results.csv	3	6.784	13.535	7681.22	8141.59	RRR	1.05993
EphB6-1-01.czi_results.csv	13	16.017	6.519	48839.8	51814.8	RRR	1.06091
EphB6-1-01.czi_results.csv	4	8.797	17.930	8801.77	9897.39	RRR	1.12448
EphB6-1-01.czi_results.csv	5	8.797	17.930	8801.77	9897.39	RRR	1.12448
EphB6-1-01.czi_results.csv	6	11.472	22.916	19230.5	23268.7	RRR	1.20998
EphB6-1-01.czi_results.csv	7	8.285	16.384	7944.68	11438.8	RRR	1.43981
EphB6-1-01.czi_results.csv	8	41.343	19.015	45446.6	35063.7	RRR	0.771536
EphB6-1-01.czi_results.csv	9	16.604	12.648	37502.1	44161.8	RRR	1.17758
EphB6-1-01.czi_results.csv	10	13.678	27.372	16846.6	23769.8	RRR	1.41096
EphB6-1-01.czi_results.csv	11	4.227	6.637	39299.5	44404.7	RRR	1.1299
EphB6-1-01.czi_results.csv	12	7.95	7.583	29186.7	36663.4	RRR	1.25617
EphB6-1-02.czi_results.csv	0	5.828	11.259	13601.4	17853	RRR	1.31258
EphB6-1-02.czi_results.csv	1	2.876	5.400	12966	17306.6	RRR	1.33477
EphB6-1-02.czi_results.csv	2	19.539	39.621	18925.7	28741.2	RRR	1.51863
EphB6-1-02.czi_results.csv	3	29.846	22.024	39912.1	46458.1	RRR	1.16401
EphB6-1-02.czi_results.csv	4	19.103	10.382	42072.1	46518.2	RRR	1.10568
EphB6-1-02.czi_results.csv	5	16.613	9.806	48195.4	35593.3	RRR	0.738521
EphB6-1-02.czi_results.csv	6	8.889	5.656	45403.9	30317.5	RRR	0.667728
EphB6-1-02.czi_results.csv	7	18.642	15.664	21373.3	41196.3	RRR	1.92747
EphB6-1-02.czi_results.csv	8	11.556	15.224	20713.4	43713.1	RRR	2.11038
EphB6-1-02.czi_results.csv	9	6.088	7.028	25597.1	40751.5	RRR	1.59203
EphB6-1-02.czi_results.csv	10	5.979	5.478	23048.3	36445.5	RRR	1.58126
EphB6-1-02.czi_results.csv	11	3.866	7.486	7819.27	12804.6	RRR	1.63757
EphB6-1-02.czi_results.csv	12	3.866	7.486	7819.27	12804.6	RRR	1.63757
EphB6-1-02.czi_results.csv	13	2.457	4.442	13906.4	22478.4	RRR	1.61641
EphB6-1-02.czi_results.csv	14	4.042	7.982	16166.1	27574.9	RRR	1.70573
EphB6-1-02.czi_results.csv	15	2.876	4.462	13364.7	20928.4	RRR	1.56594
EphB6-1-03.czi_results.csv	0	5.426	10.492	11977.5	23526.3	RRR	1.96421
EphB6-1-03.czi_results.csv	1	4.478	8.719	18047.5	34900.1	RRR	1.9338
EphB6-1-03.czi_results.csv	2	8.981	17.703	10886.9	23565.7	RRR	2.16459
EphB6-1-03.czi_results.csv	3	28.135	11.363	41447.5	57360.5	RRR	1.38393
EphB6-1-03.czi_results.csv	4	13.409	19.155	19524	32172.6	RRR	1.64785
EphB6-1-03.czi_results.csv	5	15.749	14.604	17715.3	32083.4	RRR	1.81106
EphB6-1-03.czi_results.csv	6	4.579	9.812	16955.4	42485.8	RRR	2.50574
EphB6-1-03.czi_results.csv	7	3.22	4.900	18969.9	49390.6	RRR	2.60363
EphB6-1-04.czi_results.csv	1	24.538	12.418	54935.6	59268.2	RRR	1.07887
EphB6-1-04.czi_results.csv	0	38.802	20.505	39244.7	47297.9	RRR	1.20521
EphB6-1-04.czi_results.csv	2	29.133	9.834	44021.2	52079	RRR	1.18305
EphB6-1-04.czi_results.csv	3	28.412	13.921	36855.3	48888.8	RRR	1.32651
EphB6-1-04.czi_results.csv	4	1.577	2.741	16529.8	27661.4	RRR	1.67342
EphB6-1-04.czi_results.csv	5	19.741	15.240	23822.1	41748.7	RRR	1.75252
EphB6-1-04.czi_results.csv	6	4.235	6.821	13920.3	23295	RRR	1.67345
EphB6-1-04.czi_results.csv	7	50.87	13.647	31723.1	50391	RRR	1.58846
EphB6-1-04.czi_results.csv	8	7.455	6.943	9193.13	23038.5	RRR	2.50606
EphB6-1-05.czi_results.csv	2	19.061	10.159	49902.2	52796.1	RRR	1.05799
EphB6-1-05.czi_results.csv	0	50.744	31.887	35151.7	40193.2	RRR	1.14342
EphB6-1-05.czi_results.csv	1	7.455	10.217	43460.2	53541.4	RRR	1.23197
EphB6-1-05.czi_results.csv	3	16.965	13.095	21540.1	28461.9	RRR	1.32135
EphB6-1-05.czi_results.csv	4	15.481	30.665	5390.35	11330.6	RRR	2.10201
EphB6-1-05.czi_results.csv	5	16.403	34.037	8987.75	14517	RRR	1.6152
EphB6-1-06.czi_results.csv	5	18.273	10.721	50351	50923.5	RRR	1.01137
EphB6-1-06.czi_results.csv	6	15.263	7.239	51355.8	49228.9	RRR	0.958585
EphB6-1-06.czi_results.csv	7	3.79	6.339	40663.6	39401.3	RRR	0.968957
EphB6-1-06.czi_results.csv	8	6.323	5.633	42985.4	44273.5	RRR	1.02997
EphB6-1-06.czi_results.csv	15	5.107	10.090	8532.42	8331.97	RRR	0.976507
EphB6-1-06.czi_results.csv	0	5.803	7.516	34966.6	29212.4	RRR	0.835438
EphB6-1-06.czi_results.csv	1	5.803	7.516	34966.6	29212.4	RRR	0.835438
EphB6-1-06.czi_results.csv	2	3.732	6.696	28695.5	21716.9	RRR	0.756804
EphB6-1-06.czi_results.csv	3	3.229	6.369	32382.2	23611.4	RRR	0.729148
EphB6-1-06.czi_results.csv	4	4.436	7.835	30948.3	27159.6	RRR	0.877578
EphB6-1-06.czi_results.csv	9	6.181	6.369	36861	32114.7	RRR	0.871236
EphB6-1-06.czi_results.csv	10	3.011	5.989	35981.1	24307.5	RRR	0.675565
EphB6-1-06.czi_results.csv	11	37.075	16.799	41974.9	34274.2	RRR	0.816542
EphB6-1-06.czi_results.csv	12	4.52	8.645	3934.22	17387.4	RRR	4.41953
EphB6-1-06.czi_results.csv	13	7.078	14.242	3774.29	9678.47	RRR	2.56432
EphB6-1-06.czi_results.csv	14	1.987	3.704	18564.2	11770.7	RRR	0.634054
EphB6-1-06.czi_results.csv	16	5.954	11.956	3548.27	4490.92	RRR	1.26566
EphB6-1-06.czi_results.csv	17	8.134	10.043	24628.3	38704.7	RRR	1.57155
EphB6-1-07.czi_results.csv	0	26.231	11.003	43504.2	56521.6	RRR	1.29922
EphB6-1-07.czi_results.csv	1	24.529	15.608	48009.1	55408	RRR	1.15412
EphB6-1-07.czi_results.csv	2	9.803	11.434	32702.1	48073.1	RRR	1.47003
EphB6-1-07.czi_results.csv	3	25.175	17.843	23589.2	35340.8	RRR	1.49818
EphB6-1-07.czi_results.csv	4	63.734	24.299	35858.3	46586	RRR	1.29917
EphB6-1-07.czi_results.csv	5	7.438	14.721	2816.06	15366.5	RRR	5.45672
EphB6-1-07.czi_results.csv	6	8.663	17.349	5438.4	15677.8	RRR	2.88279
EphB6-1-07.czi_results.csv	7	12.436	11.372	17188.1	32963.1	RRR	1.91778
EphB6-1-07.czi_results.csv	8	6.642	11.178	11144.9	28377.1	RRR	2.54619
EphB6-1-07.czi_results.csv	9	14.038	12.039	17572.7	33792.6	RRR	1.92302
EphB6-1-07.czi_results.csv	10	8.696	11.734	25918.2	40156.1	RRR	1.54934
EphB6-1-07.czi_results.csv	11	8.545	10.350	34701.6	48294.5	RRR	1.39171
EphB6-1-07.czi_results.csv	12	1.761	3.526	35116.5	48877.2	RRR	1.39186
EphB6-1-07.czi_results.csv	13	14.483	7.803	30859.8	41984	RRR	1.36048
EphB6-1-07.czi_results.csv	14	2.91	3.727	11723.9	22407.8	RRR	1.91129
EphB6-1-07.czi_results.csv	15	4.436	4.688	23808.4	35262.7	RRR	1.48111
EphB6-1-07.czi_results.csv	16	4.009	6.953	16509.3	24048.2	RRR	1.45664
EphB6-1-08.czi_results.csv	4	10.55	9.175	49416.7	53846	RRR	1.08963
EphB6-1-08.czi_results.csv	0	6.013	7.406	32068.9	43890.6	RRR	1.36863
EphB6-1-08.czi_results.csv	1	2.415	4.771	12618.8	21662	RRR	1.71664
EphB6-1-08.czi_results.csv	2	2.415	4.771	12618.8	21662	RRR	1.71664
EphB6-1-08.czi_results.csv	3	5.468	7.357	11859.3	31298.9	RRR	2.63919
EphB6-1-08.czi_results.csv	5	11.497	24.506	4286.06	10098.6	RRR	2.35614
EphB6-1-09.czi_results.csv	3	18.332	14.671	56469.2	61491.9	RRR	1.08895
EphB6-1-09.czi_results.csv	4	49.939	21.835	52642.6	57883.5	RRR	1.09955
EphB6-1-09.czi_results.csv	5	16.889	14.687	23402.5	21793	RRR	0.931225
EphB6-1-09.czi_results.csv	0	5.241	10.264	6161.36	10336.3	RRR	1.67761
EphB6-1-09.czi_results.csv	1	4.268	8.176	6146.44	16530.5	RRR	2.68945
EphB6-1-09.czi_results.csv	2	15.414	15.477	39780.7	54520	RRR	1.37051
EphB6-1-10.czi_results.csv	0	34.97	14.473	50293	58078.9	RRR	1.15481
EphB6-1-10.czi_results.csv	1	9.267	12.159	22973.8	37925.3	RRR	1.65081
EphB6-1-10.czi_results.csv	2	10.491	17.195	21298.3	30387.9	RRR	1.42677

## Sheet: LBDmut
Source.Name	roiNum	area	length	c1_intensity	c2_intensity	Name	Column1
EphB6_well 1-01.czi_results.csv	7	1.736	NaN	22372.4	1719.28	LBD	0.0768481
EphB6_well 1-01.czi_results.csv	15	0.579	NaN	14983.1	8477.06	LBD	0.565773
EphB6_well 1-01.czi_results.csv	0	0.436	NaN	21145.3	13731.2	LBD	0.649377
EphB6_well 1-01.czi_results.csv	1	0.411	NaN	9162.13	8487.4	LBD	0.926356
EphB6_well 1-01.czi_results.csv	3	0.386	NaN	13288.7	14082.2	LBD	1.05971
EphB6_well 1-01.czi_results.csv	2	0.369	NaN	6121.46	8730.73	LBD	1.42625
EphB6_well 1-01.czi_results.csv	8	0.453	NaN	1713.59	3053.48	LBD	1.78192
EphB6_well 1-01.czi_results.csv	4	0.964	NaN	5320.7	9993.93	LBD	1.87831
EphB6_well 1-01.czi_results.csv	10	0.411	NaN	5214.03	10249.3	LBD	1.96572
EphB6_well 1-01.czi_results.csv	9	0.528	NaN	3266.06	7452.91	LBD	2.28193
EphB6_well 1-01.czi_results.csv	5	0.679	NaN	4582.05	11819	LBD	2.57941
EphB6_well 1-01.czi_results.csv	12	0.646	NaN	2363.25	7959.01	LBD	3.36782
EphB6_well 1-01.czi_results.csv	11	0.579	NaN	3722.84	12894.3	LBD	3.46355
EphB6_well 1-01.czi_results.csv	14	0.595	NaN	1568.51	6002.46	LBD	3.82685
EphB6_well 1-01.czi_results.csv	6	1.065	NaN	2870.33	11459.8	LBD	3.99252
EphB6_well 1-01.czi_results.csv	13	0.503	NaN	1590.26	7152.4	LBD	4.49764
EphB6_well 1-02.czi_results.csv	18	5.971	NaN	34692	10590.4	LBD	0.305269
EphB6_well 1-02.czi_results.csv	10	0.47	NaN	15586	6532.93	LBD	0.419155
EphB6_well 1-02.czi_results.csv	3	0.704	NaN	6441.76	3441.76	LBD	0.534289
EphB6_well 1-02.czi_results.csv	11	0.537	NaN	10493.8	5658.36	LBD	0.539209
EphB6_well 1-02.czi_results.csv	14	11.195	NaN	24623.5	14047.1	LBD	0.570476
EphB6_well 1-02.czi_results.csv	15	6.348	NaN	19796.5	12912.1	LBD	0.65224
EphB6_well 1-02.czi_results.csv	16	0.352	NaN	7984.65	5759.78	LBD	0.721357
EphB6_well 1-02.czi_results.csv	12	0.335	NaN	7442.45	5695.78	LBD	0.765311
EphB6_well 1-02.czi_results.csv	17	19.17	NaN	33847.5	30115.2	LBD	0.889731
EphB6_well 1-02.czi_results.csv	0	0.704	NaN	11104	12624.1	LBD	1.1369
EphB6_well 1-02.czi_results.csv	13	0.377	NaN	4663.61	5877.52	LBD	1.26029
EphB6_well 1-02.czi_results.csv	1	0.629	NaN	5057.83	8587.95	LBD	1.69795
EphB6_well 1-02.czi_results.csv	6	0.403	NaN	10532.3	21366.8	LBD	2.0287
EphB6_well 1-02.czi_results.csv	19	13.418	NaN	8972.12	19053.2	LBD	2.12361
EphB6_well 1-02.czi_results.csv	5	0.444	NaN	3185.86	8027.36	LBD	2.51969
EphB6_well 1-02.czi_results.csv	7	0.889	NaN	2928.46	8472.13	LBD	2.89303
EphB6_well 1-02.czi_results.csv	2	0.47	NaN	2894.69	8477.33	LBD	2.92858
EphB6_well 1-02.czi_results.csv	4	0.512	NaN	4301.93	13306.7	LBD	3.09318
EphB6_well 1-02.czi_results.csv	8	0.948	NaN	4564.26	20840.2	LBD	4.56596
EphB6_well 1-02.czi_results.csv	9	0.948	NaN	2735.31	16228.8	LBD	5.93308
EphB6_well 1-03.czi_results.csv	19	0.352	NaN	4553.81	2059.03	LBD	0.452156
EphB6_well 1-03.czi_results.csv	5	0.428	NaN	17584.1	8373.01	LBD	0.47617
EphB6_well 1-03.czi_results.csv	12	0.839	NaN	6298.83	3053.17	LBD	0.48472
EphB6_well 1-03.czi_results.csv	9	0.184	NaN	10382.8	5307.78	LBD	0.511209
EphB6_well 1-03.czi_results.csv	6	0.243	NaN	34915.4	18803.9	LBD	0.538555
EphB6_well 1-03.czi_results.csv	3	0.31	NaN	14738	8996.55	LBD	0.610431
EphB6_well 1-03.czi_results.csv	7	0.176	NaN	25346.6	16241.1	LBD	0.64076
EphB6_well 1-03.czi_results.csv	0	16.21	NaN	52894.1	50886.4	LBD	0.962042
EphB6_well 1-03.czi_results.csv	15	0.679	NaN	12918.5	12868	LBD	0.996089
EphB6_well 1-03.czi_results.csv	20	7.715	NaN	40054.3	40935.7	LBD	1.02201
EphB6_well 1-03.czi_results.csv	21	19.204	NaN	46588.7	48246.6	LBD	1.03559
EphB6_well 1-03.czi_results.csv	23	8.302	NaN	33353.9	34546.7	LBD	1.03576
EphB6_well 1-03.czi_results.csv	4	0.419	NaN	10281	10948.8	LBD	1.06495
EphB6_well 1-03.czi_results.csv	1	0.704	NaN	59893.9	63933.5	LBD	1.06745
EphB6_well 1-03.czi_results.csv	22	14.768	NaN	29810.8	36716.8	LBD	1.23166
EphB6_well 1-03.czi_results.csv	25	0.352	NaN	23021.5	29164.6	LBD	1.26684
EphB6_well 1-03.czi_results.csv	8	0.159	NaN	16278.1	20696.6	LBD	1.27144
EphB6_well 1-03.czi_results.csv	11	0.922	NaN	6159.97	8573.91	LBD	1.39188
EphB6_well 1-03.czi_results.csv	2	0.503	NaN	16735.8	25447	LBD	1.52052
EphB6_well 1-03.czi_results.csv	10	0.704	NaN	1836.08	3671.78	LBD	1.9998
EphB6_well 1-03.czi_results.csv	13	0.73	NaN	3332.87	6760.31	LBD	2.02837
EphB6_well 1-03.czi_results.csv	16	0.361	NaN	3862.39	8594.24	LBD	2.22511
EphB6_well 1-03.czi_results.csv	14	0.57	NaN	3577.42	9422.92	LBD	2.634
EphB6_well 1-03.czi_results.csv	17	1.258	NaN	1254.11	3551.34	LBD	2.83177
EphB6_well 1-03.czi_results.csv	24	0.394	NaN	2833.77	20511.4	LBD	7.23818
EphB6_well 1-03.czi_results.csv	18	0.545	NaN	1768.62	20458.7	LBD	11.5676
EphB6_well 1-04.czi_results.csv	20	0.512	NaN	8477.74	2256.42	LBD	0.266158
EphB6_well 1-04.czi_results.csv	18	0.721	NaN	8653.97	4301.94	LBD	0.497106
EphB6_well 1-04.czi_results.csv	19	0.403	NaN	3837.41	1956.18	LBD	0.509767
EphB6_well 1-04.czi_results.csv	7	0.545	NaN	14866.4	13761.1	LBD	0.92565
EphB6_well 1-04.czi_results.csv	3	0.587	NaN	12721.7	14422.9	LBD	1.13372
EphB6_well 1-04.czi_results.csv	11	0.352	NaN	20728.7	30192.9	LBD	1.45658
EphB6_well 1-04.czi_results.csv	0	70.057	NaN	13521.7	20533.2	LBD	1.51854
EphB6_well 1-04.czi_results.csv	12	0.352	NaN	9832.31	16205.5	LBD	1.64819
EphB6_well 1-04.czi_results.csv	8	0.461	NaN	14163.8	24794.7	LBD	1.75057
EphB6_well 1-04.czi_results.csv	9	0.486	NaN	11607.7	21322	LBD	1.83688
EphB6_well 1-04.czi_results.csv	15	0.579	NaN	6818.94	13510.9	LBD	1.98138
EphB6_well 1-04.czi_results.csv	10	0.461	NaN	17271.8	40516.2	LBD	2.3458
EphB6_well 1-04.czi_results.csv	5	1.048	NaN	7234.03	17819.5	LBD	2.46328
EphB6_well 1-04.czi_results.csv	1	0.512	NaN	3766.03	12898.7	LBD	3.42502
EphB6_well 1-04.czi_results.csv	23	10.298	NaN	3161.26	11393.2	LBD	3.60399
EphB6_well 1-04.czi_results.csv	22	0.83	NaN	1613.04	6019.2	LBD	3.73159
EphB6_well 1-04.czi_results.csv	17	0.998	NaN	1753.54	6601.3	LBD	3.76457
EphB6_well 1-04.czi_results.csv	2	0.47	NaN	5596.25	21568.2	LBD	3.85405
EphB6_well 1-04.czi_results.csv	6	0.897	NaN	3365.83	13050.6	LBD	3.87739
EphB6_well 1-04.czi_results.csv	14	0.386	NaN	1882.27	8556.96	LBD	4.54609
EphB6_well 1-04.czi_results.csv	13	0.629	NaN	1720.06	8175.92	LBD	4.75327
EphB6_well 1-04.czi_results.csv	21	0.361	NaN	2079.24	10876.4	LBD	5.23097
EphB6_well 1-04.czi_results.csv	16	1.384	NaN	1219.86	6772.24	LBD	5.55164
EphB6_well 1-04.czi_results.csv	4	0.277	NaN	1763.63	20061.3	LBD	11.375
EphB6_well 1-05.czi_results.csv	1	0.31	NaN	11994.6	8443.34	LBD	0.70393
EphB6_well 1-05.czi_results.csv	0	0.369	NaN	11975.7	15364.2	LBD	1.28295
EphB6_well 1-05.czi_results.csv	5	0.553	NaN	11846.2	17321.4	LBD	1.46219
EphB6_well 1-05.czi_results.csv	4	0.478	NaN	11731.7	20637.5	LBD	1.75912
EphB6_well 1-05.czi_results.csv	3	13.116	NaN	12508.6	24875.4	LBD	1.98866
EphB6_well 1-05.czi_results.csv	2	0.604	NaN	2195.54	10243.7	LBD	4.66569
EphB6_well 1-06.czi_results.csv	9	0.369	NaN	1645.62	1639.15	LBD	0.996071
EphB6_well 1-06.czi_results.csv	7	0.21	NaN	1317.9	1349.63	LBD	1.02407
EphB6_well 1-06.czi_results.csv	11	0.235	NaN	3230.05	4833.29	LBD	1.49635
EphB6_well 1-06.czi_results.csv	8	0.226	NaN	1191.05	1810.69	LBD	1.52025
EphB6_well 1-06.czi_results.csv	4	0.21	NaN	2400.51	3916.55	LBD	1.63155
EphB6_well 1-06.czi_results.csv	1	1.04	NaN	2633.33	5806.67	LBD	2.20507
EphB6_well 1-06.czi_results.csv	2	1.115	NaN	2133.09	6617.04	LBD	3.10209
EphB6_well 1-06.czi_results.csv	6	0.327	NaN	1450.59	4883.33	LBD	3.36645
EphB6_well 1-06.czi_results.csv	5	0.31	NaN	1708.92	5770.05	LBD	3.37644
EphB6_well 1-06.czi_results.csv	0	0.964	NaN	1276.26	4791.9	LBD	3.75465
EphB6_well 1-06.czi_results.csv	3	0.159	NaN	2260.88	9025.48	LBD	3.99202
EphB6_well 1-06.czi_results.csv	10	0.31	NaN	1554.48	8639.45	LBD	5.55776
EphB6_well 1-07.czi_results.csv	19	0.184	NaN	16599.9	8104.91	LBD	0.488251
EphB6_well 1-07.czi_results.csv	21	0.688	NaN	48383.8	37674.4	LBD	0.778659
EphB6_well 1-07.czi_results.csv	11	10.91	NaN	46236.9	37280.6	LBD	0.806295
EphB6_well 1-07.czi_results.csv	25	10.449	NaN	30490.1	25789.8	LBD	0.845844
EphB6_well 1-07.czi_results.csv	24	0.453	NaN	24651	24472.2	LBD	0.992748
EphB6_well 1-07.czi_results.csv	4	0.453	NaN	6713.21	6771.83	LBD	1.00873
EphB6_well 1-07.czi_results.csv	9	8.579	NaN	35398.1	35916.3	LBD	1.01464
EphB6_well 1-07.czi_results.csv	23	0.537	NaN	32382.7	34247.9	LBD	1.0576
EphB6_well 1-07.czi_results.csv	22	0.512	NaN	27748.7	30132.3	LBD	1.0859
EphB6_well 1-07.czi_results.csv	8	6.273	NaN	35352.3	39784.2	LBD	1.12536
EphB6_well 1-07.czi_results.csv	16	0.738	NaN	19776.9	28342.1	LBD	1.4331
EphB6_well 1-07.czi_results.csv	10	7.313	NaN	25118.4	36843.8	LBD	1.4668
EphB6_well 1-07.czi_results.csv	18	0.294	NaN	11422.3	19057	LBD	1.6684
EphB6_well 1-07.czi_results.csv	1	0.294	NaN	9867.34	18671.8	LBD	1.89228
EphB6_well 1-07.czi_results.csv	15	0.478	NaN	3723.04	8799.82	LBD	2.36361
EphB6_well 1-07.czi_results.csv	0	0.361	NaN	6558.45	16768.3	LBD	2.55675
EphB6_well 1-07.czi_results.csv	12	0.637	NaN	6375.74	16444.9	LBD	2.57929
EphB6_well 1-07.czi_results.csv	6	0.654	NaN	4016.87	11963.8	LBD	2.9784
EphB6_well 1-07.czi_results.csv	2	0.444	NaN	9171.73	31692.8	LBD	3.45549
EphB6_well 1-07.czi_results.csv	17	0.344	NaN	11371.4	39428.4	LBD	3.46732
EphB6_well 1-07.czi_results.csv	3	0.52	NaN	5337.11	19476.5	LBD	3.64926
EphB6_well 1-07.czi_results.csv	7	0.394	NaN	4321.83	20310.7	LBD	4.69957
EphB6_well 1-07.czi_results.csv	13	0.444	NaN	4812.5	23408.7	LBD	4.86415
EphB6_well 1-07.czi_results.csv	14	0.428	NaN	5281.37	29785.3	LBD	5.6397
EphB6_well 1-07.czi_results.csv	5	0.612	NaN	3219.47	27777.9	LBD	8.62809
EphB6_well 1-07.czi_results.csv	20	0.864	NaN	2811.32	37908.3	LBD	13.4842
EphB6_well 1-08.czi_results.csv	3	0.461	NaN	26348.6	8915.24	LBD	0.338358
EphB6_well 1-08.czi_results.csv	0	1.359	NaN	9735.59	4336.38	LBD	0.445415
EphB6_well 1-08.czi_results.csv	4	0.964	NaN	56968.1	32282.2	LBD	0.566671
EphB6_well 1-08.czi_results.csv	5	0.788	NaN	30391.3	24773.5	LBD	0.815151
EphB6_well 1-08.czi_results.csv	1	1.426	NaN	15603.1	13461.1	LBD	0.862723
EphB6_well 1-08.czi_results.csv	2	0.403	NaN	2296.91	18545.2	LBD	8.07394
EphB6_well 1-09.czi_results.csv	20	11.078	NaN	53089.9	38845.6	LBD	0.731694
EphB6_well 1-09.czi_results.csv	18	3.371	NaN	46658.3	37854.1	LBD	0.811304
EphB6_well 1-09.czi_results.csv	19	6.222	NaN	49444.1	47987.1	LBD	0.970532
EphB6_well 1-09.czi_results.csv	12	0.369	NaN	23527.8	26737.5	LBD	1.13642
EphB6_well 1-09.czi_results.csv	17	12.504	NaN	36483.4	43209.8	LBD	1.18437
EphB6_well 1-09.czi_results.csv	13	0.99	NaN	4974.94	9992.05	LBD	2.00848
EphB6_well 1-09.czi_results.csv	11	0.344	NaN	8787.3	19142.6	LBD	2.17844
EphB6_well 1-09.czi_results.csv	2	0.83	NaN	9678.48	23729.8	LBD	2.45181
EphB6_well 1-09.czi_results.csv	8	0.57	NaN	7249.02	18944.6	LBD	2.6134
EphB6_well 1-09.czi_results.csv	5	0.721	NaN	6585.15	26755.9	LBD	4.06307
EphB6_well 1-09.czi_results.csv	0	0.495	NaN	2510.53	10463.1	LBD	4.16769
EphB6_well 1-09.czi_results.csv	14	1.853	NaN	2450.87	11225.2	LBD	4.5801
EphB6_well 1-09.czi_results.csv	10	0.344	NaN	5664.91	28524	LBD	5.03521
EphB6_well 1-09.czi_results.csv	1	0.746	NaN	3155.22	17045.5	LBD	5.40232
EphB6_well 1-09.czi_results.csv	6	0.713	NaN	5363.28	31602	LBD	5.89229
EphB6_well 1-09.czi_results.csv	4	0.679	NaN	2326.34	20268.3	LBD	8.71254
EphB6_well 1-09.czi_results.csv	3	0.704	NaN	2990.46	26821.3	LBD	8.96895
EphB6_well 1-09.czi_results.csv	16	0.654	NaN	1643.88	16413.3	LBD	9.9845
EphB6_well 1-09.czi_results.csv	9	0.512	NaN	4170.81	52472.2	LBD	12.5808
EphB6_well 1-09.czi_results.csv	15	2.214	NaN	1368.18	18030.6	LBD	13.1785
EphB6_well 1-09.czi_results.csv	7	0.31	NaN	1327.28	20258.9	LBD	15.2635
EphB6_well 1-10.czi_results.csv	10	0.637	NaN	15030.8	14877.4	LBD	0.989796
EphB6_well 1-10.czi_results.csv	13	0.646	NaN	12884.2	14528.7	LBD	1.12763
EphB6_well 1-10.czi_results.csv	9	0.78	NaN	27514.4	33714.3	LBD	1.22533
EphB6_well 1-10.czi_results.csv	12	0.797	NaN	20535.1	30354.3	LBD	1.47817
EphB6_well 1-10.czi_results.csv	4	0.361	NaN	5858.5	13994.9	LBD	2.38882
EphB6_well 1-10.czi_results.csv	14	0.478	NaN	5671.73	13649.8	LBD	2.40663
EphB6_well 1-10.czi_results.csv	1	0.235	NaN	6553.42	16091.3	LBD	2.45541
EphB6_well 1-10.czi_results.csv	0	0.084	NaN	7207.1	20395.8	LBD	2.82996
EphB6_well 1-10.czi_results.csv	15	0.444	NaN	4628.12	14255.1	LBD	3.08011
EphB6_well 1-10.czi_results.csv	11	0.31	NaN	4352	17334.3	LBD	3.98306
EphB6_well 1-10.czi_results.csv	3	0.344	NaN	3299.73	13885.4	LBD	4.20805
EphB6_well 1-10.czi_results.csv	5	0.243	NaN	2942.99	12477.2	LBD	4.23963
EphB6_well 1-10.czi_results.csv	8	0.21	NaN	6613.11	28435.1	LBD	4.29981
EphB6_well 1-10.czi_results.csv	2	0.201	NaN	3574.53	16495	LBD	4.6146
EphB6_well 1-10.czi_results.csv	7	0.226	NaN	3028.7	18734.2	LBD	6.18556
EphB6_well 1-10.czi_results.csv	6	0.176	NaN	1819.41	16352.7	LBD	8.98792
EphB6_well 1-10.czi_results.csv	16	2.566	NaN	1170.6	11243.7	LBD	9.60513
EphB6_well 5-01.czi_results.csv	7	0.285	NaN	2816.77	1150.6	LBD	0.408482
EphB6_well 5-01.czi_results.csv	6	0.327	NaN	5003.58	3352.98	LBD	0.670116
EphB6_well 5-01.czi_results.csv	4	0.478	NaN	4509.82	5989.7	LBD	1.32815
EphB6_well 5-01.czi_results.csv	5	0.47	NaN	3751.34	5006.64	LBD	1.33463
EphB6_well 5-01.czi_results.csv	3	0.847	NaN	3491.3	5634.49	LBD	1.61387
EphB6_well 5-01.czi_results.csv	8	0.226	NaN	2632.14	4344.2	LBD	1.65044
EphB6_well 5-01.czi_results.csv	9	0.201	NaN	1745.12	4122.98	LBD	2.36258
EphB6_well 5-01.czi_results.csv	0	1.107	NaN	3858.49	14136.7	LBD	3.66378
EphB6_well 5-01.czi_results.csv	1	0.772	NaN	1550.2	6448.13	LBD	4.15954
EphB6_well 5-01.czi_results.csv	2	1.266	NaN	1195.39	7248.98	LBD	6.06409
EphB6_well 5-02.czi_results.csv	0	28.89	NaN	39558.5	26336.9	LBD	0.66577
EphB6_well 5-02.czi_results.csv	4	16.118	NaN	52395	37358.9	LBD	0.713024
EphB6_well 5-02.czi_results.csv	5	0.512	NaN	33736.6	25199.7	LBD	0.746953
EphB6_well 5-02.czi_results.csv	2	37.678	NaN	49619.8	39927.3	LBD	0.804663
EphB6_well 5-02.czi_results.csv	6	0.537	NaN	34411.9	28530.9	LBD	0.829098
EphB6_well 5-02.czi_results.csv	1	8.965	NaN	46630.6	39294.7	LBD	0.842679
EphB6_well 5-02.czi_results.csv	3	57.243	NaN	52569.5	45112.6	LBD	0.858152
EphB6_well 5-02.czi_results.csv	7	0.159	NaN	3160.02	12384.5	LBD	3.91913
EphB6_well 5-02.czi_results.csv	8	0.168	NaN	2613.91	18136.5	LBD	6.93848
EphB6_well 5-03.czi_results.csv	12	13.191	NaN	40512.3	18532.2	LBD	0.457446
EphB6_well 5-03.czi_results.csv	10	17.124	NaN	42302.8	20666.5	LBD	0.488537
EphB6_well 5-03.czi_results.csv	11	28.856	NaN	40317.6	20654.8	LBD	0.512302
EphB6_well 5-03.czi_results.csv	17	0.512	NaN	6005.49	5213.29	LBD	0.868088
EphB6_well 5-03.czi_results.csv	4	0.47	NaN	3799.12	6346.2	LBD	1.67044
EphB6_well 5-03.czi_results.csv	3	0.478	NaN	2588.42	7070.19	LBD	2.73147
EphB6_well 5-03.czi_results.csv	13	0.285	NaN	4320.27	12774.9	LBD	2.95697
EphB6_well 5-03.czi_results.csv	7	0.277	NaN	3005.69	9883.35	LBD	3.28821
EphB6_well 5-03.czi_results.csv	16	0.403	NaN	4684.14	15493.9	LBD	3.30773
EphB6_well 5-03.czi_results.csv	1	0.428	NaN	3675.53	13539.3	LBD	3.68363
EphB6_well 5-03.czi_results.csv	5	0.486	NaN	3513.17	13798.7	LBD	3.9277
EphB6_well 5-03.czi_results.csv	0	0.436	NaN	3119.34	13515.7	LBD	4.33286
EphB6_well 5-03.czi_results.csv	9	0.352	NaN	2559.63	11501.3	LBD	4.49336
EphB6_well 5-03.czi_results.csv	15	0.369	NaN	3248	15331	LBD	4.72012
EphB6_well 5-03.czi_results.csv	14	0.562	NaN	3464.77	16779.5	LBD	4.8429
EphB6_well 5-03.czi_results.csv	8	0.252	NaN	1697.03	9532.74	LBD	5.61731
EphB6_well 5-03.czi_results.csv	6	0.243	NaN	2882.47	17066.9	LBD	5.92092
EphB6_well 5-03.czi_results.csv	2	0.377	NaN	1459.47	13673.2	LBD	9.36865
EphB6_well 5-04.czi_results.csv	2	1.518	NaN	8908.82	1448.24	LBD	0.162562
EphB6_well 5-04.czi_results.csv	6	0.403	NaN	12496.6	5131.43	LBD	0.410628
EphB6_well 5-04.czi_results.csv	5	0.47	NaN	7505.21	4186.78	LBD	0.557849
EphB6_well 5-04.czi_results.csv	3	0.327	NaN	10875.4	6851.75	LBD	0.630022
EphB6_well 5-04.czi_results.csv	4	0.31	NaN	6743.57	7223.61	LBD	1.07118
EphB6_well 5-04.czi_results.csv	0	1.577	NaN	2212.06	4927.91	LBD	2.22774
EphB6_well 5-04.czi_results.csv	1	1.543	NaN	3010.67	8695.64	LBD	2.88827
EphB6_well 5-05.czi_results.csv	12	0.964	NaN	13442.8	1415.57	LBD	0.105303
EphB6_well 5-05.czi_results.csv	15	0.805	NaN	5286.45	1376.68	LBD	0.260417
EphB6_well 5-05.czi_results.csv	7	0.386	NaN	5183.58	2716.1	LBD	0.523982
EphB6_well 5-05.czi_results.csv	11	1.635	NaN	12755.5	7604.12	LBD	0.596143
EphB6_well 5-05.czi_results.csv	21	0.335	NaN	38650.9	23566.8	LBD	0.609735
EphB6_well 5-05.czi_results.csv	30	0.637	NaN	5679.85	3477.68	LBD	0.612285
EphB6_well 5-05.czi_results.csv	26	0.176	NaN	21784.4	15149.7	LBD	0.695439
EphB6_well 5-05.czi_results.csv	13	0.746	NaN	6137.9	5178.24	LBD	0.843649
EphB6_well 5-05.czi_results.csv	29	9.065	NaN	28327.9	24320.8	LBD	0.858546
EphB6_well 5-05.czi_results.csv	27	17.25	NaN	35154.8	30303.6	LBD	0.862006
EphB6_well 5-05.czi_results.csv	20	0.419	NaN	20768	18257.2	LBD	0.879101
EphB6_well 5-05.czi_results.csv	25	0.629	NaN	21683.7	20499.6	LBD	0.945391
EphB6_well 5-05.czi_results.csv	28	9.644	NaN	31728.8	31608.9	LBD	0.99622
EphB6_well 5-05.czi_results.csv	22	0.327	NaN	14494.3	14728.7	LBD	1.01617
EphB6_well 5-05.czi_results.csv	9	0.327	NaN	7981.11	8514.52	LBD	1.06683
EphB6_well 5-05.czi_results.csv	6	0.428	NaN	4441	4996.02	LBD	1.12498
EphB6_well 5-05.czi_results.csv	8	0.218	NaN	7342	8416.42	LBD	1.14634
EphB6_well 5-05.czi_results.csv	18	0.721	NaN	16648.2	19932.9	LBD	1.1973
EphB6_well 5-05.czi_results.csv	17	0.704	NaN	7583.38	9998.09	LBD	1.31842
EphB6_well 5-05.czi_results.csv	16	0.604	NaN	3938.95	5992.62	LBD	1.52138
EphB6_well 5-05.czi_results.csv	14	0.512	NaN	4324.67	7441.76	LBD	1.72077
EphB6_well 5-05.czi_results.csv	31	0.277	NaN	3639.96	7471.47	LBD	2.05262
EphB6_well 5-05.czi_results.csv	19	0.294	NaN	10081.3	22877	LBD	2.26926
EphB6_well 5-05.czi_results.csv	10	0.419	NaN	4464.52	11696.4	LBD	2.61985
EphB6_well 5-05.czi_results.csv	23	0.252	NaN	3965	12156.5	LBD	3.06595
EphB6_well 5-05.czi_results.csv	24	0.285	NaN	4791.71	15060.6	LBD	3.14305
EphB6_well 5-05.czi_results.csv	1	0.755	NaN	2127.89	7494.39	LBD	3.52198
EphB6_well 5-05.czi_results.csv	4	1.099	NaN	1723.95	8006.17	LBD	4.64409
EphB6_well 5-05.czi_results.csv	2	0.73	NaN	2148.84	11127.5	LBD	5.17837
EphB6_well 5-05.czi_results.csv	5	1.769	NaN	1548.74	8281.69	LBD	5.34737
EphB6_well 5-05.czi_results.csv	3	0.662	NaN	2646.26	15384.2	LBD	5.81357
EphB6_well 5-05.czi_results.csv	0	1.006	NaN	1512.72	8835.75	LBD	5.84096
EphB6_well 5-06.czi_results.csv	6	0.629	NaN	10797.4	1109.24	LBD	0.102732
EphB6_well 5-06.czi_results.csv	7	0.738	NaN	7661.47	1043.35	LBD	0.136181
EphB6_well 5-06.czi_results.csv	11	0.252	NaN	29230.4	12798	LBD	0.437833
EphB6_well 5-06.czi_results.csv	15	1.208	NaN	4214.7	3101	LBD	0.735757
EphB6_well 5-06.czi_results.csv	10	0.352	NaN	6017.09	8230.06	LBD	1.36778
EphB6_well 5-06.czi_results.csv	14	0.386	NaN	2728.95	4235.2	LBD	1.55196
EphB6_well 5-06.czi_results.csv	8	0.537	NaN	2415.27	3894.95	LBD	1.61263
EphB6_well 5-06.czi_results.csv	5	0.696	NaN	2879.16	5939.46	LBD	2.06292
EphB6_well 5-06.czi_results.csv	9	0.294	NaN	1485.48	3955.8	LBD	2.66298
EphB6_well 5-06.czi_results.csv	1	0.562	NaN	2338.24	6305.04	LBD	2.69649
EphB6_well 5-06.czi_results.csv	3	0.503	NaN	2260.52	6558.28	LBD	2.90123
EphB6_well 5-06.czi_results.csv	13	0.436	NaN	3155.25	9300.93	LBD	2.94777
EphB6_well 5-06.czi_results.csv	12	1.115	NaN	2036.08	9449.05	LBD	4.6408
EphB6_well 5-06.czi_results.csv	0	0.47	NaN	2521.04	12226	LBD	4.84958
EphB6_well 5-06.czi_results.csv	2	0.411	NaN	1192.6	6859.83	LBD	5.75198
EphB6_well 5-06.czi_results.csv	4	0.436	NaN	1230.73	8004.19	LBD	6.5036
EphB6_well 5-07.czi_results.csv	23	0.143	NaN	19234	2718.97	LBD	0.141362
EphB6_well 5-07.czi_results.csv	16	0.335	NaN	8716.31	1921.02	LBD	0.220394
EphB6_well 5-07.czi_results.csv	2	0.772	NaN	10528.9	2335.72	LBD	0.221839
EphB6_well 5-07.czi_results.csv	13	0.755	NaN	5803.82	1307.22	LBD	0.225234
EphB6_well 5-07.czi_results.csv	14	0.319	NaN	14898	3901.34	LBD	0.261869
EphB6_well 5-07.czi_results.csv	20	0.302	NaN	9742.05	2873.74	LBD	0.294983
EphB6_well 5-07.czi_results.csv	11	0.184	NaN	13032.5	4499.53	LBD	0.345254
EphB6_well 5-07.czi_results.csv	0	0.428	NaN	13990	5473.98	LBD	0.391278
EphB6_well 5-07.czi_results.csv	1	0.528	NaN	15029.9	5939.43	LBD	0.395174
EphB6_well 5-07.czi_results.csv	22	0.436	NaN	22366	9085.8	LBD	0.406233
EphB6_well 5-07.czi_results.csv	8	0.763	NaN	6528.2	3623.52	LBD	0.555057
EphB6_well 5-07.czi_results.csv	21	4.285	NaN	20365.7	11449.5	LBD	0.562196
EphB6_well 5-07.czi_results.csv	7	0.478	NaN	20833.7	12158	LBD	0.583572
EphB6_well 5-07.czi_results.csv	6	0.31	NaN	14842	9836.97	LBD	0.662777
EphB6_well 5-07.czi_results.csv	12	0.344	NaN	20571	13738.1	LBD	0.667836
EphB6_well 5-07.czi_results.csv	17	10.457	NaN	56577.4	38176.2	LBD	0.674761
EphB6_well 5-07.czi_results.csv	19	0.386	NaN	30547.8	22561.9	LBD	0.738577
EphB6_well 5-07.czi_results.csv	3	0.31	NaN	12794.6	9468.56	LBD	0.740046
EphB6_well 5-07.czi_results.csv	10	0.386	NaN	7431.46	5613.09	LBD	0.755313
EphB6_well 5-07.czi_results.csv	18	59.398	NaN	55707.2	46567.4	LBD	0.835932
EphB6_well 5-07.czi_results.csv	4	0.268	NaN	13021.6	13037.1	LBD	1.00119
EphB6_well 5-07.czi_results.csv	9	0.855	NaN	2512.81	2817.99	LBD	1.12145
EphB6_well 5-07.czi_results.csv	5	0.226	NaN	8425.76	9601.44	LBD	1.13954
EphB6_well 5-07.czi_results.csv	24	0.352	NaN	6794.22	7876.29	LBD	1.15926
EphB6_well 5-07.czi_results.csv	25	0.864	NaN	1404.36	2049.09	LBD	1.4591
EphB6_well 5-07.czi_results.csv	15	0.319	NaN	2498.61	8713.92	LBD	3.48751
EphB6_well 5-08.czi_results.csv	5	2.038	NaN	41455.9	10441.6	LBD	0.251873
EphB6_well 5-08.czi_results.csv	0	0.285	NaN	35274.2	10208.1	LBD	0.289392
EphB6_well 5-08.czi_results.csv	6	0.864	NaN	43422.7	13690.7	LBD	0.31529
EphB6_well 5-08.czi_results.csv	3	0.201	NaN	13280.7	4215.05	LBD	0.317383
EphB6_well 5-08.czi_results.csv	4	1.736	NaN	40897.9	15397.6	LBD	0.37649
EphB6_well 5-08.czi_results.csv	2	0.537	NaN	7473.65	6229.93	LBD	0.833586
EphB6_well 5-08.czi_results.csv	1	0.386	NaN	6697.99	6758.76	LBD	1.00907
EphB6_well 5-08.czi_results.csv	7	1.518	NaN	2346.29	4358.28	LBD	1.85752
EphB6_well 5-08.czi_results.csv	8	0.193	NaN	3309.68	6789.38	LBD	2.05137
EphB6_well 5-09.czi_results.csv	15	0.201	NaN	13305.2	3618.36	LBD	0.271951
EphB6_well 5-09.czi_results.csv	9	0.478	NaN	19870.5	7693.66	LBD	0.387189
EphB6_well 5-09.czi_results.csv	8	12.428	NaN	28063.7	19277.8	LBD	0.68693
EphB6_well 5-09.czi_results.csv	5	0.352	NaN	11271.7	10858.1	LBD	0.963309
EphB6_well 5-09.czi_results.csv	4	1.526	NaN	3692.98	4772.94	LBD	1.29244
EphB6_well 5-09.czi_results.csv	1	1.182	NaN	5986.73	8046.4	LBD	1.34404
EphB6_well 5-09.czi_results.csv	0	0.721	NaN	3248.18	6194.48	LBD	1.90707
EphB6_well 5-09.czi_results.csv	17	0.252	NaN	3169.69	7399.2	LBD	2.33436
EphB6_well 5-09.czi_results.csv	3	1.778	NaN	2538.36	6383.74	LBD	2.51491
EphB6_well 5-09.czi_results.csv	6	0.294	NaN	4864.68	12719	LBD	2.61455
EphB6_well 5-09.czi_results.csv	16	0.361	NaN	2062.51	6146.08	LBD	2.97991
EphB6_well 5-09.czi_results.csv	2	1.744	NaN	2101.8	8008.02	LBD	3.81007
EphB6_well 5-09.czi_results.csv	12	0.587	NaN	2442.82	10743.8	LBD	4.39813
EphB6_well 5-09.czi_results.csv	13	0.377	NaN	2570.02	12018.5	LBD	4.67642
EphB6_well 5-09.czi_results.csv	10	0.579	NaN	1339.08	8946.35	LBD	6.68098
EphB6_well 5-09.czi_results.csv	11	0.403	NaN	1649.31	12070	LBD	7.31826
EphB6_well 5-09.czi_results.csv	14	0.151	NaN	1959.69	15337.6	LBD	7.8265
EphB6_well 5-09.czi_results.csv	7	0.621	NaN	1164.13	10705.8	LBD	9.19642
EphB6_well 5-10.czi_results.csv	14	0.319	NaN	6603.34	1792.94	LBD	0.271521
EphB6_well 5-10.czi_results.csv	12	1.979	NaN	46369.3	24101.2	LBD	0.519767
EphB6_well 5-10.czi_results.csv	13	2.549	NaN	41167.6	22764.8	LBD	0.552979
EphB6_well 5-10.czi_results.csv	10	9.485	NaN	37374.6	23169.2	LBD	0.619919
EphB6_well 5-10.czi_results.csv	3	1.325	NaN	6449.2	4299.21	LBD	0.666626
EphB6_well 5-10.czi_results.csv	5	0.243	NaN	2429.18	1713.23	LBD	0.705269
EphB6_well 5-10.czi_results.csv	8	0.285	NaN	21661.8	15910.1	LBD	0.734478
EphB6_well 5-10.czi_results.csv	9	8.973	NaN	24879.8	18373.8	LBD	0.738504
EphB6_well 5-10.czi_results.csv	11	5.552	NaN	26239.5	19636.9	LBD	0.748374
EphB6_well 5-10.czi_results.csv	1	0.78	NaN	6522.36	5116.91	LBD	0.784518
EphB6_well 5-10.czi_results.csv	4	0.688	NaN	3234.64	5726.98	LBD	1.77051
EphB6_well 5-10.czi_results.csv	0	0.939	NaN	7211.74	13382.3	LBD	1.85562
EphB6_well 5-10.czi_results.csv	7	0.335	NaN	3968.32	13345.8	LBD	3.36309
EphB6_well 5-10.czi_results.csv	6	0.545	NaN	1210.19	4589.92	LBD	3.79273
EphB6_well 5-10.czi_results.csv	2	0.621	NaN	2027.69	7943.76	LBD	3.91764
EphB6-5-01.czi_results.csv	0	12.856	12.382	40220	51074.6	LBD	1.26988
EphB6-5-01.czi_results.csv	1	20.16	41.49	8321.57	15686.6	LBD	1.88506
EphB6-5-01.czi_results.csv	3	2.566	4.891	9859.47	21544.7	LBD	2.18518
EphB6-5-01.czi_results.csv	2	5.753	11.81	5172.8	11593.2	LBD	2.24119
EphB6-5-02.czi_results.csv	0	52.824	21.915	51034.4	49146	LBD	0.962997
EphB6-5-02.czi_results.csv	2	7.246	10.242	30901	32427.1	LBD	1.04939
EphB6-5-02.czi_results.csv	1	7.799	10.563	30073.1	35671.6	LBD	1.18616
EphB6-5-02.czi_results.csv	6	9.258	18.527	5455.84	7099.39	LBD	1.30125
EphB6-5-02.czi_results.csv	3	8.872	9.554	15947.1	22828.6	LBD	1.43152
EphB6-5-02.czi_results.csv	4	5.183	10.491	10272.2	14888.5	LBD	1.4494
EphB6-5-02.czi_results.csv	5	4.528	8.825	9764.68	15618.2	LBD	1.59946
EphB6-5-03.czi_results.csv	0	7.027	7.292	51839.5	39260.6	LBD	0.757348
EphB6-5-03.czi_results.csv	2	3.891	4.948	25572.1	23879.4	LBD	0.933805
EphB6-5-03.czi_results.csv	1	3.38	6.064	27595.9	35331.6	LBD	1.28032
EphB6-5-03.czi_results.csv	4	2.868	4.667	30194.5	40241.9	LBD	1.33276
EphB6-5-03.czi_results.csv	3	3.531	6.154	26109.8	40169.5	LBD	1.53849
EphB6-5-04.czi_results.csv	0	7.262	11.321	31071.2	39063.4	LBD	1.25722
EphB6-5-04.czi_results.csv	2	2.851	5.242	13914.5	21310.2	LBD	1.53151
EphB6-5-04.czi_results.csv	5	10.633	21.032	9762.28	19802.5	LBD	2.02847
EphB6-5-04.czi_results.csv	1	3.296	6.823	10102	20808.6	LBD	2.05985
EphB6-5-04.czi_results.csv	4	2.759	5.086	3442.59	9957.52	LBD	2.89245
EphB6-5-04.czi_results.csv	3	4.193	8.101	2809.19	10130.3	LBD	3.60613
EphB6-5-05.czi_results.csv	0	58.694	16.562	48330.3	58784.7	LBD	1.21631
EphB6-5-05.czi_results.csv	5	5.451	11.027	15087.7	20736.4	LBD	1.37439
EphB6-5-05.czi_results.csv	6	5.384	10.622	16515	23766.2	LBD	1.43906
EphB6-5-05.czi_results.csv	2	2.935	5.643	24238	40711.8	LBD	1.67967
EphB6-5-05.czi_results.csv	3	4.621	9.148	13709.1	24103.9	LBD	1.75824
EphB6-5-05.czi_results.csv	4	6.424	12.786	12886.6	24235.5	LBD	1.88068
EphB6-5-05.czi_results.csv	7	3.916	7.753	11039.5	24717.7	LBD	2.23902
EphB6-5-05.czi_results.csv	1	3.187	6.159	14423.3	37787.2	LBD	2.61987
EphB6-5-06.czi_results.csv	0	271.791	34.344	41287.9	43514.4	LBD	1.05393
EphB6-5-07.czi_results.csv	4	46.35	19.74	40331.7	46912.3	LBD	1.16316
EphB6-5-07.czi_results.csv	2	1.702	5.334	27206.7	33860	LBD	1.24455
EphB6-5-07.czi_results.csv	0	11.011	13.966	31350.3	42150.7	LBD	1.3445
EphB6-5-07.czi_results.csv	9	3.732	7.127	27128	45581.6	LBD	1.68024
EphB6-5-07.czi_results.csv	1	7.329	8.369	29792	50808.8	LBD	1.70545
EphB6-5-07.czi_results.csv	11	3.497	6.889	20656.6	37669.6	LBD	1.82361
EphB6-5-07.czi_results.csv	12	3.497	6.889	20656.6	37669.6	LBD	1.82361
EphB6-5-07.czi_results.csv	3	9.275	14.803	26820.3	51021.3	LBD	1.90234
EphB6-5-07.czi_results.csv	10	3.086	5.882	18409	38925.7	LBD	2.11449
EphB6-5-07.czi_results.csv	14	11.564	23.115	7984.77	17007.3	LBD	2.12997
EphB6-5-07.czi_results.csv	13	2.097	3.849	20235.9	47907.2	LBD	2.36743
EphB6-5-07.czi_results.csv	7	3.572	6.877	5480.14	18732.7	LBD	3.41828
EphB6-5-07.czi_results.csv	15	5.266	10.442	3404.2	12994.4	LBD	3.81716
EphB6-5-07.czi_results.csv	5	5.996	11.785	4730.9	19009.8	LBD	4.01822
EphB6-5-07.czi_results.csv	8	2.902	5.373	4748.72	22906.6	LBD	4.82373
EphB6-5-07.czi_results.csv	6	3.522	6.858	2293.87	13313.2	LBD	5.80384
EphB6-5-08.czi_results.csv	6	7.497	14.538	19327.2	9321.24	LBD	0.482286
EphB6-5-08.czi_results.csv	1	6.918	13.558	16469.4	12566.9	LBD	0.763048
EphB6-5-08.czi_results.csv	9	4.025	8.246	14500.5	12248.5	LBD	0.844695
EphB6-5-08.czi_results.csv	7	7.891	16.156	10738.6	9987.68	LBD	0.930075
EphB6-5-08.czi_results.csv	8	3.078	5.818	11542.4	12881.1	LBD	1.11598
EphB6-5-08.czi_results.csv	0	9.418	18.412	25876.4	30302	LBD	1.17103
EphB6-5-08.czi_results.csv	3	8.503	16.631	3252.48	6982.15	LBD	2.14672
EphB6-5-08.czi_results.csv	2	6.793	13.37	4735.08	10583.9	LBD	2.23521
EphB6-5-08.czi_results.csv	4	8.126	16.803	2202.56	8869.45	LBD	4.02689
EphB6-5-08.czi_results.csv	5	6.491	12.814	2480.97	10848.5	LBD	4.37269
EphB6-5-09.czi_results.csv	0	18.156	9.795	43265.2	47231.7	LBD	1.09168
EphB6-5-09.czi_results.csv	1	2.356	4.065	33359	37563.6	LBD	1.12604
EphB6-5-09.czi_results.csv	2	14.793	15.837	37005.4	51859.2	LBD	1.40139
EphB6-5-09.czi_results.csv	5	3.036	5.875	3776.23	8999.83	LBD	2.38328
EphB6-5-09.czi_results.csv	3	10.592	21.185	7783.03	19108.9	LBD	2.4552
EphB6-5-09.czi_results.csv	4	3.992	7.675	9228.31	24258.4	LBD	2.62869
EphB6-5-09.czi_results.csv	6	3.472	6.737	2978	8880.08	LBD	2.9819
EphB6-5-10.czi_results.csv	5	1.208	2.138	14024.7	17738.1	LBD	1.26478
EphB6-5-10.czi_results.csv	6	3.715	7.006	13997.4	20162.3	LBD	1.44044
EphB6-5-10.czi_results.csv	0	4.746	9.234	15350.3	23190.1	LBD	1.51072
EphB6-5-10.czi_results.csv	3	1.384	2.531	13147.5	21558.8	LBD	1.63976
EphB6-5-10.czi_results.csv	2	1.694	3.077	11748.5	19876.3	LBD	1.69182
EphB6-5-10.czi_results.csv	1	3.673	7.01	9314.78	16257.2	LBD	1.74532
EphB6-5-10.czi_results.csv	7	4.99	9.808	3732.32	7084.4	LBD	1.89812
EphB6-5-10.czi_results.csv	4	1.325	2.354	5501.66	17396.2	LBD	3.162
EphB6-5-10.czi_results.csv	8	2.793	5.182	3206.2	10280.2	LBD	3.20635

## Sheet: LBDmut-CRDmut
Source.Name	roiNum	area	length	c1_intensity	c2_intensity	Name	Column1
EphB6_well 2-01.czi_results.csv	12	0.428	NaN	7193.46	5370.18	LBD-RRR	0.746537
EphB6_well 2-01.czi_results.csv	14	12.361	NaN	27619.2	33030.8	LBD-RRR	1.19593
EphB6_well 2-01.czi_results.csv	0	0.864	NaN	26893.7	32694.2	LBD-RRR	1.21568
EphB6_well 2-01.czi_results.csv	15	0.444	NaN	6395.09	7878.15	LBD-RRR	1.23191
EphB6_well 2-01.czi_results.csv	6	0.461	NaN	18132.2	24276	LBD-RRR	1.33883
EphB6_well 2-01.czi_results.csv	1	0.881	NaN	13841.8	20909.1	LBD-RRR	1.51057
EphB6_well 2-01.czi_results.csv	7	0.704	NaN	18251.8	28328.1	LBD-RRR	1.55207
EphB6_well 2-01.czi_results.csv	13	0.553	NaN	11996	23564.8	LBD-RRR	1.96439
EphB6_well 2-01.czi_results.csv	11	0.453	NaN	6388.46	16621.2	LBD-RRR	2.60176
EphB6_well 2-01.czi_results.csv	8	0.679	NaN	7544.27	27388.6	LBD-RRR	3.63038
EphB6_well 2-01.czi_results.csv	10	0.461	NaN	6094.41	22214	LBD-RRR	3.64498
EphB6_well 2-01.czi_results.csv	2	0.394	NaN	3335.48	17717.1	LBD-RRR	5.31169
EphB6_well 2-01.czi_results.csv	5	0.335	NaN	3309.95	20238.4	LBD-RRR	6.11441
EphB6_well 2-01.czi_results.csv	9	0.419	NaN	2423.18	16090.4	LBD-RRR	6.64019
EphB6_well 2-01.czi_results.csv	4	0.369	NaN	1655.19	36568.8	LBD-RRR	22.0935
EphB6_well 2-01.czi_results.csv	3	0.335	NaN	1627.77	36477.4	LBD-RRR	22.4095
EphB6_well 2-02.czi_results.csv	1	1.14	NaN	6927.62	14185.9	LBD-RRR	2.04773
EphB6_well 2-02.czi_results.csv	0	1.057	NaN	6898.73	15063.4	LBD-RRR	2.18351
EphB6_well 2-03.czi_results.csv	11	0.252	NaN	11241.9	11818.5	LBD-RRR	1.05129
EphB6_well 2-03.czi_results.csv	12	0.218	NaN	6622.07	5913.66	LBD-RRR	0.893023
EphB6_well 2-03.czi_results.csv	13	0.243	NaN	4709.91	5305.05	LBD-RRR	1.12636
EphB6_well 2-03.czi_results.csv	6	0.662	NaN	5653.36	7373.23	LBD-RRR	1.30422
EphB6_well 2-03.czi_results.csv	14	0.243	NaN	5930.62	7814.81	LBD-RRR	1.3177
EphB6_well 2-03.czi_results.csv	4	0.159	NaN	2787.71	5022.28	LBD-RRR	1.80158
EphB6_well 2-03.czi_results.csv	8	0.386	NaN	5745.96	15527.8	LBD-RRR	2.70238
EphB6_well 2-03.czi_results.csv	2	0.386	NaN	4568.13	12584.8	LBD-RRR	2.75491
EphB6_well 2-03.czi_results.csv	10	0.21	NaN	4031.07	12662.6	LBD-RRR	3.14126
EphB6_well 2-03.czi_results.csv	5	0.117	NaN	1905.85	6066.59	LBD-RRR	3.18314
EphB6_well 2-03.czi_results.csv	9	0.453	NaN	7352.1	24645	LBD-RRR	3.35211
EphB6_well 2-03.czi_results.csv	7	0.361	NaN	3461.57	12526.9	LBD-RRR	3.61886
EphB6_well 2-03.czi_results.csv	1	0.419	NaN	1678.74	10403.2	LBD-RRR	6.19703
EphB6_well 2-03.czi_results.csv	3	0.243	NaN	1157.3	11698	LBD-RRR	10.108
EphB6_well 2-03.czi_results.csv	0	0.478	NaN	1140.63	13625.7	LBD-RRR	11.9457
EphB6_well 2-04.czi_results.csv	5	0.302	NaN	4054.68	5930.21	LBD-RRR	1.46256
EphB6_well 2-04.czi_results.csv	2	0.419	NaN	2477.66	9284.74	LBD-RRR	3.74739
EphB6_well 2-04.czi_results.csv	4	0.495	NaN	3958.23	16350.7	LBD-RRR	4.13082
EphB6_well 2-04.czi_results.csv	3	0.294	NaN	5912.39	24439	LBD-RRR	4.13352
EphB6_well 2-04.czi_results.csv	1	0.31	NaN	2607.72	12497.1	LBD-RRR	4.79236
EphB6_well 2-04.czi_results.csv	6	0.419	NaN	1742.93	8909.74	LBD-RRR	5.11194
EphB6_well 2-04.czi_results.csv	0	0.403	NaN	1561.65	15229	LBD-RRR	9.75181
EphB6_well 2-04.czi_results.csv	7	0.344	NaN	1618.81	17271.3	LBD-RRR	10.6691
EphB6_well 2-05.czi_results.csv	11	1.241	NaN	7475.81	1946.1	LBD-RRR	0.26032
EphB6_well 2-05.czi_results.csv	13	0.478	NaN	14811.7	48976.3	LBD-RRR	3.30659
EphB6_well 2-05.czi_results.csv	12	1.124	NaN	10893	44387.1	LBD-RRR	4.07481
EphB6_well 2-05.czi_results.csv	16	0.847	NaN	4788.28	19646.2	LBD-RRR	4.10298
EphB6_well 2-05.czi_results.csv	14	0.964	NaN	1365.32	7324.01	LBD-RRR	5.3643
EphB6_well 2-05.czi_results.csv	0	0.528	NaN	2511.48	18805.6	LBD-RRR	7.48782
EphB6_well 2-05.czi_results.csv	10	0.637	NaN	1275.66	10702.1	LBD-RRR	8.38946
EphB6_well 2-05.czi_results.csv	3	0.352	NaN	1474.1	12404.7	LBD-RRR	8.41507
EphB6_well 2-05.czi_results.csv	15	1.3	NaN	1503.15	12868.3	LBD-RRR	8.56088
EphB6_well 2-05.czi_results.csv	1	0.403	NaN	2187.61	23254	LBD-RRR	10.6299
EphB6_well 2-05.czi_results.csv	5	0.26	NaN	1746.94	18850.8	LBD-RRR	10.7908
EphB6_well 2-05.czi_results.csv	6	0.553	NaN	2219.61	25060	LBD-RRR	11.2903
EphB6_well 2-05.czi_results.csv	2	0.654	NaN	2844.45	33398	LBD-RRR	11.7415
EphB6_well 2-05.czi_results.csv	7	0.738	NaN	1416.91	16860.2	LBD-RRR	11.8992
EphB6_well 2-05.czi_results.csv	4	0.444	NaN	1939.99	23640.2	LBD-RRR	12.1857
EphB6_well 2-05.czi_results.csv	8	0.654	NaN	1395.95	19044.9	LBD-RRR	13.6429
EphB6_well 2-05.czi_results.csv	9	0.486	NaN	1193.68	20182.8	LBD-RRR	16.9081
EphB6_well 2-06.czi_results.csv	10	0.428	NaN	6273.32	10008.3	LBD-RRR	1.59538
EphB6_well 2-06.czi_results.csv	12	0.377	NaN	3708.45	8084.34	LBD-RRR	2.17998
EphB6_well 2-06.czi_results.csv	4	1.107	NaN	14767.3	33018.8	LBD-RRR	2.23594
EphB6_well 2-06.czi_results.csv	9	0.277	NaN	5185.53	13476.7	LBD-RRR	2.59891
EphB6_well 2-06.czi_results.csv	3	0.99	NaN	14821.8	38700.1	LBD-RRR	2.61104
EphB6_well 2-06.czi_results.csv	8	0.486	NaN	5562.25	19580.6	LBD-RRR	3.52027
EphB6_well 2-06.czi_results.csv	11	0.562	NaN	4540.49	16899.8	LBD-RRR	3.72202
EphB6_well 2-06.czi_results.csv	1	1.006	NaN	6782.12	31026.7	LBD-RRR	4.57477
EphB6_well 2-06.czi_results.csv	14	0.277	NaN	2884.13	13660.9	LBD-RRR	4.73656
EphB6_well 2-06.czi_results.csv	7	0.537	NaN	1893.1	9352.25	LBD-RRR	4.94017
EphB6_well 2-06.czi_results.csv	5	1.208	NaN	3051.7	15887.3	LBD-RRR	5.20605
EphB6_well 2-06.czi_results.csv	13	0.419	NaN	2696.36	15794.7	LBD-RRR	5.85779
EphB6_well 2-06.czi_results.csv	15	0.403	NaN	3509.15	27964.1	LBD-RRR	7.96893
EphB6_well 2-06.czi_results.csv	0	0.344	NaN	1873.7	17178.7	LBD-RRR	9.16829
EphB6_well 2-06.czi_results.csv	2	0.704	NaN	1560.07	18844.8	LBD-RRR	12.0795
EphB6_well 2-06.czi_results.csv	6	1.208	NaN	1324	19920.1	LBD-RRR	15.0454
EphB6_well 2-07.czi_results.csv	9	0.117	NaN	14573.5	16295.2	LBD-RRR	1.11814
EphB6_well 2-07.czi_results.csv	8	0.218	NaN	5818.31	15091.7	LBD-RRR	2.59382
EphB6_well 2-07.czi_results.csv	0	1.157	NaN	1596.21	4948.54	LBD-RRR	3.10017
EphB6_well 2-07.czi_results.csv	7	0.428	NaN	5366.06	17007	LBD-RRR	3.16936
EphB6_well 2-07.czi_results.csv	4	1.367	NaN	1186.41	4259.13	LBD-RRR	3.58994
EphB6_well 2-07.czi_results.csv	5	1.333	NaN	1347.31	5280.15	LBD-RRR	3.91902
EphB6_well 2-07.czi_results.csv	6	1.711	NaN	2794.52	11445.2	LBD-RRR	4.09559
EphB6_well 2-07.czi_results.csv	10	0.361	NaN	3672.92	19063.2	LBD-RRR	5.19019
EphB6_well 2-07.czi_results.csv	3	0.864	NaN	1540.75	9643.38	LBD-RRR	6.25889
EphB6_well 2-07.czi_results.csv	1	1.149	NaN	1698.01	10730.1	LBD-RRR	6.31921
EphB6_well 2-07.czi_results.csv	13	1.291	NaN	1526.26	10980.6	LBD-RRR	7.19445
EphB6_well 2-07.czi_results.csv	2	1.04	NaN	1330.91	11946.2	LBD-RRR	8.97596
EphB6_well 2-07.czi_results.csv	12	1.233	NaN	1745.58	19059.6	LBD-RRR	10.9188
EphB6_well 2-07.czi_results.csv	11	0.612	NaN	1927.62	36747	LBD-RRR	19.0634
EphB6_well 2-08.czi_results.csv	2	0.579	NaN	22674.5	2560.33	LBD-RRR	0.112917
EphB6_well 2-08.czi_results.csv	1	0.537	NaN	10424.2	1668.9	LBD-RRR	0.160099
EphB6_well 2-08.czi_results.csv	0	0.369	NaN	24262.7	13459.4	LBD-RRR	0.554736
EphB6_well 2-08.czi_results.csv	4	1.224	NaN	15827.2	9933.05	LBD-RRR	0.627593
EphB6_well 2-08.czi_results.csv	3	0.813	NaN	21042.9	26758.8	LBD-RRR	1.27163
EphB6_well 2-09.czi_results.csv	6	0.352	NaN	34911.8	27431.4	LBD-RRR	0.785734
EphB6_well 2-09.czi_results.csv	2	1.769	NaN	10403.6	16169.8	LBD-RRR	1.55425
EphB6_well 2-09.czi_results.csv	7	1.384	NaN	14005.8	28710.9	LBD-RRR	2.04993
EphB6_well 2-09.czi_results.csv	4	0.478	NaN	3081.1	8519.71	LBD-RRR	2.76515
EphB6_well 2-09.czi_results.csv	3	1.535	NaN	6170.76	18819.4	LBD-RRR	3.04977
EphB6_well 2-09.czi_results.csv	5	0.478	NaN	2917.93	10642	LBD-RRR	3.64711
EphB6_well 2-09.czi_results.csv	0	0.537	NaN	1880.54	9976.01	LBD-RRR	5.30487
EphB6_well 2-09.czi_results.csv	1	0.864	NaN	2460.57	18815.1	LBD-RRR	7.64664
EphB6_well 2-09.czi_results.csv	8	0.671	NaN	2492.99	26480.7	LBD-RRR	10.622
EphB6_well 2-10.czi_results.csv	9	0.512	NaN	3629.14	4619.06	LBD-RRR	1.27277
EphB6_well 2-10.czi_results.csv	3	0.235	NaN	2364.61	4069.22	LBD-RRR	1.72089
EphB6_well 2-10.czi_results.csv	15	0.419	NaN	5737.26	10116.2	LBD-RRR	1.76325
EphB6_well 2-10.czi_results.csv	14	0.486	NaN	8356.87	15195.2	LBD-RRR	1.81829
EphB6_well 2-10.czi_results.csv	6	0.637	NaN	15676.6	28760.5	LBD-RRR	1.83461
EphB6_well 2-10.czi_results.csv	10	0.914	NaN	6253.28	12253.7	LBD-RRR	1.95957
EphB6_well 2-10.czi_results.csv	2	0.319	NaN	4834.73	10605.4	LBD-RRR	2.19358
EphB6_well 2-10.czi_results.csv	5	0.335	NaN	3346.14	8122.29	LBD-RRR	2.42736
EphB6_well 2-10.czi_results.csv	4	0.503	NaN	2993.21	7551.56	LBD-RRR	2.5229
EphB6_well 2-10.czi_results.csv	13	0.637	NaN	5312.89	15323.6	LBD-RRR	2.88424
EphB6_well 2-10.czi_results.csv	11	0.503	NaN	5820.31	18314.9	LBD-RRR	3.14672
EphB6_well 2-10.czi_results.csv	7	0.294	NaN	4426.09	14767.9	LBD-RRR	3.33655
EphB6_well 2-10.czi_results.csv	8	0.889	NaN	3604.31	16858.6	LBD-RRR	4.67734
EphB6_well 2-10.czi_results.csv	12	0.696	NaN	5528.09	26188.2	LBD-RRR	4.7373
EphB6_well 2-10.czi_results.csv	1	0.973	NaN	5181.04	30308.5	LBD-RRR	5.84988
EphB6_well 2-10.czi_results.csv	0	0.964	NaN	5093.26	37171.3	LBD-RRR	7.29813
EphB6_well 4-01.czi_results.csv	8	0.252	NaN	6522.34	7418.52	LBD-RRR	1.1374
EphB6_well 4-01.czi_results.csv	6	0.57	NaN	5395.42	7611.74	LBD-RRR	1.41078
EphB6_well 4-01.czi_results.csv	0	0.537	NaN	1996.53	3243.41	LBD-RRR	1.62452
EphB6_well 4-01.czi_results.csv	3	0.478	NaN	2820.59	5326.89	LBD-RRR	1.88857
EphB6_well 4-01.czi_results.csv	5	0.444	NaN	6917.92	14465.2	LBD-RRR	2.09098
EphB6_well 4-01.czi_results.csv	4	0.419	NaN	3683.33	8585.64	LBD-RRR	2.33094
EphB6_well 4-01.czi_results.csv	9	0.252	NaN	5164.33	12343.7	LBD-RRR	2.39018
EphB6_well 4-01.czi_results.csv	1	0.26	NaN	2704.5	7368.19	LBD-RRR	2.72442
EphB6_well 4-01.czi_results.csv	7	18.86	NaN	8085.83	32479.7	LBD-RRR	4.01687
EphB6_well 4-01.czi_results.csv	2	0.419	NaN	1492.08	6535.88	LBD-RRR	4.38038
EphB6_well 4-02.czi_results.csv	8	4.134	NaN	7198.65	9253.27	LBD-RRR	1.28542
EphB6_well 4-02.czi_results.csv	12	0.201	NaN	2672.87	3987.17	LBD-RRR	1.49172
EphB6_well 4-02.czi_results.csv	17	0.151	NaN	2912.86	6681.34	LBD-RRR	2.29374
EphB6_well 4-02.czi_results.csv	13	0.243	NaN	2843.54	6962.8	LBD-RRR	2.44864
EphB6_well 4-02.czi_results.csv	10	0.26	NaN	1760.29	4550.11	LBD-RRR	2.58487
EphB6_well 4-02.czi_results.csv	0	0.478	NaN	3747.6	9910.16	LBD-RRR	2.6444
EphB6_well 4-02.czi_results.csv	9	14.256	NaN	2480.26	7299.51	LBD-RRR	2.94305
EphB6_well 4-02.czi_results.csv	11	0.277	NaN	1898.62	6226.36	LBD-RRR	3.27941
EphB6_well 4-02.czi_results.csv	4	0.545	NaN	4161.48	14315.8	LBD-RRR	3.44008
EphB6_well 4-02.czi_results.csv	14	0.159	NaN	3041.7	10496.6	LBD-RRR	3.4509
EphB6_well 4-02.czi_results.csv	3	0.444	NaN	2513.83	9429.5	LBD-RRR	3.75105
EphB6_well 4-02.czi_results.csv	16	0.168	NaN	2723.97	11336.1	LBD-RRR	4.16159
EphB6_well 4-02.czi_results.csv	1	0.738	NaN	2128.73	9066.44	LBD-RRR	4.25908
EphB6_well 4-02.czi_results.csv	6	0.805	NaN	2516.18	13234.8	LBD-RRR	5.25988
EphB6_well 4-02.czi_results.csv	15	0.302	NaN	1782.32	9808.82	LBD-RRR	5.50339
EphB6_well 4-02.czi_results.csv	2	0.495	NaN	1235.22	9473.78	LBD-RRR	7.66971
EphB6_well 4-02.czi_results.csv	7	0.713	NaN	1566.58	12580.4	LBD-RRR	8.03051
EphB6_well 4-02.czi_results.csv	5	0.268	NaN	1187.97	10116.3	LBD-RRR	8.51559
EphB6_well 4-03.czi_results.csv	12	0.637	NaN	17464.2	17498.8	LBD-RRR	1.00198
EphB6_well 4-03.czi_results.csv	11	9.208	NaN	17389	29145.5	LBD-RRR	1.67609
EphB6_well 4-03.czi_results.csv	3	0.57	NaN	2122.26	3722.97	LBD-RRR	1.75425
EphB6_well 4-03.czi_results.csv	2	0.486	NaN	2568.2	4887.7	LBD-RRR	1.90316
EphB6_well 4-03.czi_results.csv	5	0.428	NaN	1814.67	3738.05	LBD-RRR	2.0599
EphB6_well 4-03.czi_results.csv	9	2.893	NaN	1061.81	2244.52	LBD-RRR	2.11387
EphB6_well 4-03.czi_results.csv	6	0.461	NaN	7221.65	17212.8	LBD-RRR	2.3835
EphB6_well 4-03.czi_results.csv	7	0.428	NaN	10807.8	30254.3	LBD-RRR	2.7993
EphB6_well 4-03.czi_results.csv	16	0.176	NaN	4966.9	16780.6	LBD-RRR	3.37849
EphB6_well 4-03.czi_results.csv	13	0.369	NaN	4126.06	14580.7	LBD-RRR	3.53382
EphB6_well 4-03.czi_results.csv	15	0.143	NaN	4638.11	17437.2	LBD-RRR	3.75956
EphB6_well 4-03.czi_results.csv	4	0.562	NaN	1901.33	7689.78	LBD-RRR	4.04441
EphB6_well 4-03.czi_results.csv	10	7.673	NaN	7160.94	30512.2	LBD-RRR	4.26092
EphB6_well 4-03.czi_results.csv	1	0.604	NaN	2002.34	11431.3	LBD-RRR	5.70898
EphB6_well 4-03.czi_results.csv	8	0.646	NaN	1608.48	10790.3	LBD-RRR	6.70839
EphB6_well 4-03.czi_results.csv	14	0.352	NaN	1964.41	14756.9	LBD-RRR	7.51214
EphB6_well 4-03.czi_results.csv	0	0.184	NaN	2265.89	17488.9	LBD-RRR	7.71833
EphB6_well 4-04.czi_results.csv	11	1.015	NaN	9069.18	4085.85	LBD-RRR	0.45052
EphB6_well 4-04.czi_results.csv	13	0.679	NaN	2574.47	1201.51	LBD-RRR	0.466702
EphB6_well 4-04.czi_results.csv	6	1.073	NaN	7858.18	3772.19	LBD-RRR	0.480033
EphB6_well 4-04.czi_results.csv	12	2.331	NaN	1568.64	970.032	LBD-RRR	0.618391
EphB6_well 4-04.czi_results.csv	8	4.344	NaN	7594.8	5345.44	LBD-RRR	0.70383
EphB6_well 4-04.czi_results.csv	0	4.528	NaN	3287.18	2669.35	LBD-RRR	0.81205
EphB6_well 4-04.czi_results.csv	5	0.344	NaN	3767.48	4772.1	LBD-RRR	1.26666
EphB6_well 4-04.czi_results.csv	2	1.761	NaN	1521.59	2349.18	LBD-RRR	1.5439
EphB6_well 4-04.czi_results.csv	7	1.099	NaN	2237.75	4488.64	LBD-RRR	2.00587
EphB6_well 4-04.czi_results.csv	9	3.64	NaN	1428.22	4609.41	LBD-RRR	3.22739
EphB6_well 4-04.czi_results.csv	3	0.562	NaN	2706.01	9022.65	LBD-RRR	3.3343
EphB6_well 4-04.czi_results.csv	1	0.57	NaN	2251.11	8128.02	LBD-RRR	3.61068
EphB6_well 4-04.czi_results.csv	10	3.094	NaN	1556.57	8129.7	LBD-RRR	5.22283
EphB6_well 4-04.czi_results.csv	4	0.386	NaN	1663.18	9481.34	LBD-RRR	5.70073
EphB6_well 4-05.czi_results.csv	11	0.361	NaN	17703.6	1309.09	LBD-RRR	0.0739447
EphB6_well 4-05.czi_results.csv	10	0.419	NaN	11173.1	1044.84	LBD-RRR	0.0935134
EphB6_well 4-05.czi_results.csv	9	0.73	NaN	10238.1	2145.51	LBD-RRR	0.209561
EphB6_well 4-05.czi_results.csv	8	0.931	NaN	5617.89	1181.52	LBD-RRR	0.210314
EphB6_well 4-05.czi_results.csv	13	0.327	NaN	16545.2	3517.45	LBD-RRR	0.212596
EphB6_well 4-05.czi_results.csv	14	0.201	NaN	11900.9	2602.59	LBD-RRR	0.218688
EphB6_well 4-05.czi_results.csv	12	0.411	NaN	10800.7	2888.52	LBD-RRR	0.267437
EphB6_well 4-05.czi_results.csv	4	0.512	NaN	2077.48	7103.55	LBD-RRR	3.41932
EphB6_well 4-05.czi_results.csv	5	0.377	NaN	1811.94	8309.46	LBD-RRR	4.58593
EphB6_well 4-05.czi_results.csv	1	0.52	NaN	1753.65	8290.55	LBD-RRR	4.7276
EphB6_well 4-05.czi_results.csv	0	0.495	NaN	1093.05	5393.29	LBD-RRR	4.93415
EphB6_well 4-05.czi_results.csv	7	0.419	NaN	1448.96	7180.93	LBD-RRR	4.95591
EphB6_well 4-05.czi_results.csv	6	0.579	NaN	1549.7	8393.56	LBD-RRR	5.41623
EphB6_well 4-05.czi_results.csv	2	0.604	NaN	1998.88	11647.8	LBD-RRR	5.82714
EphB6_well 4-05.czi_results.csv	3	0.503	NaN	2067.06	15847.7	LBD-RRR	7.66678
EphB6_well 4-06.czi_results.csv	4	1.426	NaN	2512.53	8811.87	LBD-RRR	3.50716
EphB6_well 4-06.czi_results.csv	5	1.551	NaN	1972.93	7235.49	LBD-RRR	3.66738
EphB6_well 4-06.czi_results.csv	1	1.509	NaN	1392.13	5339.93	LBD-RRR	3.8358
EphB6_well 4-06.czi_results.csv	0	1.417	NaN	1404.98	5497.62	LBD-RRR	3.91296
EphB6_well 4-06.czi_results.csv	3	1.442	NaN	1373.51	6255.47	LBD-RRR	4.55435
EphB6_well 4-06.czi_results.csv	6	1.929	NaN	1197.48	8902.06	LBD-RRR	7.43397
EphB6_well 4-06.czi_results.csv	2	1.493	NaN	1750.07	13189.4	LBD-RRR	7.53647
EphB6_well 4-07.czi_results.csv	6	2.016	NaN	9220.92	10434.1	LBD-RRR	1.13157
EphB6_well 4-07.czi_results.csv	2	1.46	NaN	4239.25	10044.4	LBD-RRR	2.36938
EphB6_well 4-07.czi_results.csv	4	1.877	NaN	4075.01	12413.9	LBD-RRR	3.04634
EphB6_well 4-07.czi_results.csv	0	1.321	NaN	4273.74	14419.6	LBD-RRR	3.37401
EphB6_well 4-07.czi_results.csv	1	1.807	NaN	1960.34	9536.34	LBD-RRR	4.86465
EphB6_well 4-07.czi_results.csv	3	1.946	NaN	2314.48	11300.6	LBD-RRR	4.88255
EphB6_well 4-07.czi_results.csv	5	1.182	NaN	972.63	5792.62	LBD-RRR	5.95563
EphB6_well 4-08.czi_results.csv	12	1.46	NaN	17215	11180.1	LBD-RRR	0.649441
EphB6_well 4-08.czi_results.csv	1	0.973	NaN	17891.5	13429.8	LBD-RRR	0.750622
EphB6_well 4-08.czi_results.csv	9	2.294	NaN	11377.4	9801.7	LBD-RRR	0.861505
EphB6_well 4-08.czi_results.csv	0	18.836	NaN	17430.6	15328.7	LBD-RRR	0.879413
EphB6_well 4-08.czi_results.csv	11	0.556	NaN	5529.75	7007.27	LBD-RRR	1.26719
EphB6_well 4-08.czi_results.csv	7	1.946	NaN	6688.6	9007.6	LBD-RRR	1.34671
EphB6_well 4-08.czi_results.csv	10	1.112	NaN	7310.8	10036.5	LBD-RRR	1.37284
EphB6_well 4-08.czi_results.csv	5	1.251	NaN	5832.03	9432.37	LBD-RRR	1.61734
EphB6_well 4-08.czi_results.csv	8	2.572	NaN	4731.83	9950.72	LBD-RRR	2.10293
EphB6_well 4-08.czi_results.csv	4	1.321	NaN	5388.78	11524.3	LBD-RRR	2.13857
EphB6_well 4-08.czi_results.csv	6	1.46	NaN	5145.57	11602.6	LBD-RRR	2.25488
EphB6_well 4-08.czi_results.csv	2	1.112	NaN	2602.2	6519.53	LBD-RRR	2.50539
EphB6_well 4-08.czi_results.csv	3	1.251	NaN	1672.85	10271.8	LBD-RRR	6.14028
EphB6_well 4-09.czi_results.csv	5	0.444	NaN	20630.7	14376.9	LBD-RRR	0.696869
EphB6_well 4-09.czi_results.csv	10	0.352	NaN	19363.6	17274.2	LBD-RRR	0.892094
EphB6_well 4-09.czi_results.csv	23	0.721	NaN	5423.48	6213.5	LBD-RRR	1.14567
EphB6_well 4-09.czi_results.csv	21	1.132	NaN	4377.66	6845.09	LBD-RRR	1.56364
EphB6_well 4-09.czi_results.csv	12	0.302	NaN	8295.56	15261.8	LBD-RRR	1.83975
EphB6_well 4-09.czi_results.csv	22	1.518	NaN	1269.01	2556.36	LBD-RRR	2.01446
EphB6_well 4-09.czi_results.csv	7	0.47	NaN	6521.76	13693.1	LBD-RRR	2.09959
EphB6_well 4-09.czi_results.csv	25	9.191	NaN	13176.3	28427.6	LBD-RRR	2.15749
EphB6_well 4-09.czi_results.csv	2	0.327	NaN	3547.9	7873.47	LBD-RRR	2.21919
EphB6_well 4-09.czi_results.csv	8	0.327	NaN	4322.62	9608.45	LBD-RRR	2.22283
EphB6_well 4-09.czi_results.csv	11	0.302	NaN	7882.11	17774.5	LBD-RRR	2.25505
EphB6_well 4-09.czi_results.csv	24	0.57	NaN	5091.52	11671.7	LBD-RRR	2.29237
EphB6_well 4-09.czi_results.csv	14	0.537	NaN	7188.43	16571.4	LBD-RRR	2.30528
EphB6_well 4-09.czi_results.csv	20	0.352	NaN	3045.63	7545.98	LBD-RRR	2.47764
EphB6_well 4-09.czi_results.csv	9	0.453	NaN	7546.24	20646	LBD-RRR	2.73593
EphB6_well 4-09.czi_results.csv	17	0.52	NaN	3124.14	9912.88	LBD-RRR	3.173
EphB6_well 4-09.czi_results.csv	26	0.193	NaN	1800.39	5813.54	LBD-RRR	3.22905
EphB6_well 4-09.czi_results.csv	4	0.335	NaN	4063.99	13665.7	LBD-RRR	3.36263
EphB6_well 4-09.czi_results.csv	1	0.721	NaN	3192.82	11075.9	LBD-RRR	3.46901
EphB6_well 4-09.czi_results.csv	15	0.772	NaN	1808.19	7705.81	LBD-RRR	4.26162
EphB6_well 4-09.czi_results.csv	0	0.78	NaN	2262.82	10290	LBD-RRR	4.54745
EphB6_well 4-09.czi_results.csv	3	0.352	NaN	2768.67	12949	LBD-RRR	4.67697
EphB6_well 4-09.czi_results.csv	6	0.403	NaN	2417.7	13774.7	LBD-RRR	5.69744
EphB6_well 4-09.czi_results.csv	13	0.604	NaN	2524.15	14463.8	LBD-RRR	5.73018
EphB6_well 4-09.czi_results.csv	18	0.436	NaN	2344.23	14573.3	LBD-RRR	6.21666
EphB6_well 4-09.czi_results.csv	19	0.31	NaN	2212.53	18092.6	LBD-RRR	8.17735
EphB6_well 4-09.czi_results.csv	16	0.528	NaN	1698.29	16221.7	LBD-RRR	9.55182
EphB6_well 4-10.czi_results.csv	3	0.294	NaN	23049.4	18483.7	LBD-RRR	0.801914
EphB6_well 4-10.czi_results.csv	0	43.364	NaN	13976	20462.3	LBD-RRR	1.4641
EphB6_well 4-10.czi_results.csv	1	8.78	NaN	8647.7	13902.2	LBD-RRR	1.60762
EphB6_well 4-10.czi_results.csv	2	0.47	NaN	3589.23	7980.35	LBD-RRR	2.22341
EphB6-6-01.czi_results.csv	2	7.195	14.037	5355.53	5118.85	LBD-RRR	0.955808
EphB6-6-01.czi_results.csv	9	5.686	11.06	4020.43	5826.52	LBD-RRR	1.44923
EphB6-6-01.czi_results.csv	1	7.874	15.586	6194.78	9004.09	LBD-RRR	1.4535
EphB6-6-01.czi_results.csv	5	2.264	4.238	9842.76	20209.2	LBD-RRR	2.05321
EphB6-6-01.czi_results.csv	0	5.711	11.087	9017.58	19766.1	LBD-RRR	2.19195
EphB6-6-01.czi_results.csv	12	3.572	6.975	4771.6	11806.9	LBD-RRR	2.47442
EphB6-6-01.czi_results.csv	8	3.757	7.52	4065.83	10070.7	LBD-RRR	2.47691
EphB6-6-01.czi_results.csv	6	3.111	5.884	5695.81	16073.3	LBD-RRR	2.82195
EphB6-6-01.czi_results.csv	11	5.241	10.437	5952.85	17146.7	LBD-RRR	2.88041
EphB6-6-01.czi_results.csv	4	9.979	19.978	6036.22	18251.1	LBD-RRR	3.0236
EphB6-6-01.czi_results.csv	7	2.18	4.136	6481.27	21873	LBD-RRR	3.3748
EphB6-6-01.czi_results.csv	3	10.784	21.329	3553.22	12057.7	LBD-RRR	3.39346
EphB6-6-01.czi_results.csv	10	6.675	13.417	3027.27	11506.7	LBD-RRR	3.801
EphB6-6-02.czi_results.csv	1	6.549	13.063	7396.75	11301.4	LBD-RRR	1.52789
EphB6-6-02.czi_results.csv	0	6.474	12.704	5948.39	11055.1	LBD-RRR	1.8585
EphB6-6-03.czi_results.csv	4	10.709	21.528	16825.5	15872.7	LBD-RRR	0.943374
EphB6-6-03.czi_results.csv	6	14.6	30.033	4018.06	1805.7	LBD-RRR	0.449396
EphB6-6-03.czi_results.csv	7	1.241	2.171	17611.6	26848.6	LBD-RRR	1.52448
EphB6-6-03.czi_results.csv	8	1.241	2.171	17611.6	26848.6	LBD-RRR	1.52448
EphB6-6-03.czi_results.csv	0	7.111	14.054	8296.11	13413.1	LBD-RRR	1.6168
EphB6-6-03.czi_results.csv	9	0.881	1.474	16844.4	29152.9	LBD-RRR	1.73072
EphB6-6-03.czi_results.csv	11	0.973	1.624	8490.26	16592.1	LBD-RRR	1.95425
EphB6-6-03.czi_results.csv	10	1.132	2.105	10449.5	21095.4	LBD-RRR	2.0188
EphB6-6-03.czi_results.csv	12	1.4	2.505	7855.92	15869.5	LBD-RRR	2.02007
EphB6-6-03.czi_results.csv	1	10.088	20.35	8315.62	16941.5	LBD-RRR	2.03731
EphB6-6-03.czi_results.csv	2	20.47	41.127	4810.8	10045.8	LBD-RRR	2.08818
EphB6-6-03.czi_results.csv	13	1.778	3.174	7374.97	18609.7	LBD-RRR	2.52335
EphB6-6-03.czi_results.csv	5	14.139	29.074	2814.92	8398.43	LBD-RRR	2.98354
EphB6-6-03.czi_results.csv	3	11.531	22.938	2169.24	9970.38	LBD-RRR	4.59626
EphB6-6-04.czi_results.csv	0	24.261	21.447	36644.4	41195.6	LBD-RRR	1.1242
EphB6-6-04.czi_results.csv	3	12.235	24.233	8381.63	14420.2	LBD-RRR	1.72046
EphB6-6-04.czi_results.csv	1	6.86	11.689	10179.1	26088.4	LBD-RRR	2.56293
EphB6-6-04.czi_results.csv	6	16.252	32.472	4847.66	17075.1	LBD-RRR	3.52235
EphB6-6-04.czi_results.csv	4	11.849	23.717	3836.74	13792.8	LBD-RRR	3.59492
EphB6-6-04.czi_results.csv	2	10.365	21.057	2885.24	11551.5	LBD-RRR	4.00366
EphB6-6-04.czi_results.csv	5	13.56	26.541	3399.31	23466.3	LBD-RRR	6.90327
EphB6-6-05.czi_results.csv	7	4.193	8.17	8703.09	13542.3	LBD-RRR	1.55603
EphB6-6-05.czi_results.csv	5	2.315	4.312	4491.21	9519.69	LBD-RRR	2.11963
EphB6-6-05.czi_results.csv	2	3.271	6.688	3918.45	8776.07	LBD-RRR	2.23968
EphB6-6-05.czi_results.csv	6	7.103	14.606	6109.62	14228.3	LBD-RRR	2.32883
EphB6-6-05.czi_results.csv	3	3.489	6.943	8452.8	19813.7	LBD-RRR	2.34404
EphB6-6-05.czi_results.csv	4	2.86	5.391	6467.08	15885.4	LBD-RRR	2.45635
EphB6-6-05.czi_results.csv	14	6.533	12.946	2089.5	7839.79	LBD-RRR	3.752
EphB6-6-05.czi_results.csv	0	6.34	12.647	3477.5	13568.3	LBD-RRR	3.90173
EphB6-6-05.czi_results.csv	9	4.973	9.605	2481.5	11708.9	LBD-RRR	4.71848
EphB6-6-05.czi_results.csv	1	4.688	9.11	3881.78	19509.8	LBD-RRR	5.02599
EphB6-6-05.czi_results.csv	8	6.046	11.939	1813.44	11172.4	LBD-RRR	6.1609
EphB6-6-05.czi_results.csv	13	3.195	6.122	1491.65	10080	LBD-RRR	6.75762
EphB6-6-05.czi_results.csv	12	6.021	11.725	1812.98	12557.6	LBD-RRR	6.92647
EphB6-6-05.czi_results.csv	10	6.021	11.679	1381.26	10183.9	LBD-RRR	7.37293
EphB6-6-05.czi_results.csv	11	5.661	11.274	1670.77	13846.8	LBD-RRR	8.28764
EphB6-6-06.czi_results.csv	0	0	0	0	0	LBD-RRR	#DIV/0!
EphB6-6-07.czi_results.csv	7	4.856	9.679	9005.23	3482.78	LBD-RRR	0.386751
EphB6-6-07.czi_results.csv	6	9.074	18.246	16058.3	11882.2	LBD-RRR	0.739942
EphB6-6-07.czi_results.csv	10	5.082	11.872	7430.33	10507.9	LBD-RRR	1.41419
EphB6-6-07.czi_results.csv	8	5.115	9.899	7996.74	13833.6	LBD-RRR	1.72991
EphB6-6-07.czi_results.csv	9	3.178	6.093	8672.81	15880.5	LBD-RRR	1.83107
EphB6-6-07.czi_results.csv	4	4.227	8.313	19252.2	37642.1	LBD-RRR	1.95521
EphB6-6-07.czi_results.csv	12	6.021	11.867	5869.57	12700.3	LBD-RRR	2.16375
EphB6-6-07.czi_results.csv	3	2.206	4.397	20620.1	44620.2	LBD-RRR	2.16392
EphB6-6-07.czi_results.csv	11	4.864	9.764	5380.6	11959.4	LBD-RRR	2.22268
EphB6-6-07.czi_results.csv	5	12.294	24.241	12396.2	31017.9	LBD-RRR	2.50221
EphB6-6-07.czi_results.csv	0	13.258	26.421	16489.9	42074.9	LBD-RRR	2.55156
EphB6-6-07.czi_results.csv	14	3.841	7.523	8255.52	22538.6	LBD-RRR	2.73013
EphB6-6-07.czi_results.csv	1	8.134	15.928	3545.53	12151.6	LBD-RRR	3.42729
EphB6-6-07.czi_results.csv	13	5.3	10.325	6174.78	25454.4	LBD-RRR	4.12233
EphB6-6-07.czi_results.csv	2	8.596	17.043	2759.03	12551.9	LBD-RRR	4.54939
EphB6-6-08.czi_results.csv	0	0	0	0	0	LBD-RRR	#DIV/0!
EphB6-6-09.czi_results.csv	1	16.336	32.925	1563.82	22213.1	LBD-RRR	14.2044
EphB6-6-09.czi_results.csv	0	14.927	29.821	1475.18	35424.9	LBD-RRR	24.014
EphB6-6-10.czi_results.csv	1	4.671	9.336	5370.42	8902.27	LBD-RRR	1.65765
EphB6-6-10.czi_results.csv	2	5.619	11.326	4873.36	8784.51	LBD-RRR	1.80256
EphB6-6-10.czi_results.csv	3	5.619	11.326	4873.36	8784.51	LBD-RRR	1.80256
EphB6-6-10.czi_results.csv	4	5.753	11.467	5261.18	12702.3	LBD-RRR	2.41434
EphB6-6-10.czi_results.csv	0	6.508	12.85	4515.39	12693.2	LBD-RRR	2.8111
