# Supplementary material for: Co-clustering of EphB6 and ephrinB1 in trans restrains cancer cell invasion
Source: Commun Biol. 2024 Apr 16;7:461. doi: 10.1038/s42003-024-06118-4 (PMC11021433; doi:10.1038/s42003-024-06118-4)
Supplement: Supplementary file 3 — Supplementary Data [file 42003_2024_6118_MOESM3_ESM.zip › Figure 5B.xlsx]

## Sheet: WT - surface area
	Surface area (um2)	Surface area (um2)	Surface area (um2)	Surface area (um2)	Surface area (um2)	Surface area (um2)	Surface area (um2)	Surface area (um2)	Surface area (um2)
Day 4	156967	103967	134658	144983	120490	168050	120663	127847	150202
Day 5	201318	126581	154564	162923	145377	177482	170313	154664	181678
Day 6	221006	136371	175055	177497	152370	190493	182557	190782	235429
Day 7	263775	189745	213359	223423	198981	223722	248393	300641	329782
Day 8	314445	215855	237524	255144	219855	284015	270506	341209	415747

## Sheet: LBDephrin-mut  - surface area
	Surface area (um2)	Surface area (um2)	Surface area (um2)	Surface area (um2)	Surface area (um2)	Surface area (um2)	Surface area (um2)	Surface area (um2)	Surface area (um2)
Day 4	188029	180715	171929	159529	144847	174263	159942	152888	155142
Day 5	295289	241626	202526	195070	258141	214829	349668	284959	336259
Day 6	507473	314754	273469	276523	315491	271858	716214	505479	559537
Day 7	618780	537275	434127	439260	557582	442035	902514	835132	772213
Day 8	1.12312e+06	876192	815094	725378	858184	685395	1.18401e+06	894884	870864

## Sheet: CRDmut - surface area
	Surface area (um2)	Surface area (um2)	Surface area (um2)	Surface area (um2)	Surface area (um2)	Surface area (um2)	Surface area (um2)	Surface area (um2)	Surface area (um2)
Day 4	140725	159950	159920	144248	158632	168667	134590	131065	142927
Day 5	162870	137723	195411	174814	202381	215047	188930	153582	199281
Day 6	173681	289906	246683	196523	279673	267475	324948	189223	309434
Day 7	221302	300443	350405	212058	378384	351013	537026	230102	514042
Day 8	290700	348772	510177	262014	511347	472423	685961	272967	617742

## Sheet: LBDmut - surface area
	Surface area (um2)	Surface area (um2)	Surface area (um2)	Surface area (um2)	Surface area (um2)	Surface area (um2)	Surface area (um2)	Surface area (um2)	Surface area (um2)
Day 4	207811	178587	148769	216381	170626	168496	176485	217030	200802
Day 5	333978	278287	196870	450221	232928	234934	322155	386278	340870
Day 6	519599	422787	280763	554293	316540	347912	556262	656349	548811
Day 7	849401	588847	394639	978155	440838	490556	865393	1.02143e+06	832573
Day 8	1.28644e+06	815531	564886	1.51251e+06	746047	766214	1.30699e+06	1.17347e+06	1.12132e+06

## Sheet: LBDmut-CRDmut - surface area
	Surface area (um2)	Surface area (um2)	Surface area (um2)	Surface area (um2)	Surface area (um2)	Surface area (um2)	Surface area (um2)	Surface area (um2)	Surface area (um2)
Day 4	114151	160182	160226	116972	138403	190828	225383	171969	199694
Day 5	143165	203042	228922	137867	198923	223300	406744	290587	430159
Day 6	183686	146192	241866	210348	281784	287866	678775	434291	648377
Day 7	265842	625770	390285	342411	406168	not recorded due to technical issue	788829	515972	1.10403e+06
Day 8	372473	599294	528618	424898	346827	not recorded due to technical issue	994325	535127	869578

## Sheet: WTsorted-low - surface area
	Surface area (um2)	Surface area (um2)	Surface area (um2)	Surface area (um2)	Surface area (um2)	Surface area (um2)	Surface area (um2)	Surface area (um2)	Surface area (um2)
Day 4	203863	209832	207757	177940	127379	150947	156442	105143	173612
Day 5	263496	349737	318932	253654	155052	221911	285309	133441	235635
Day 6	459614	680440	605838	445641	193588	338526	455149	167629	352101
Day 7	729276	1.0141e+06	843591	599548	397326	544170	643533	231797	553531
Day 8	836450	1.24088e+06	1.08906e+06	793298	373201	647664	853464	289837	734907
