# Supplementary material for: Co-clustering of EphB6 and ephrinB1 in trans restrains cancer cell invasion
Source: Commun Biol. 2024 Apr 16;7:461. doi: 10.1038/s42003-024-06118-4 (PMC11021433; doi:10.1038/s42003-024-06118-4)
Supplement: Supplementary file 3 — Supplementary Data [file 42003_2024_6118_MOESM3_ESM.zip › Figure 5C.xlsx]

## Sheet: WT - surface area
	Surface area (um2)	Surface area (um2)	Surface area (um2)	Surface area (um2)	Surface area (um2)	Surface area (um2)	Surface area (um2)	Surface area (um2)	Surface area (um2)
Day 4	200520	131350	154676	163207	130967	185873	142839	150378	183610
Day 5	231914	146170	170803	178988	156710	198337	187364	208232	243764
Day 6	247054	162889	195521	193982	175469	216800	243492	264230	332695
Day 7	289641	207028	222105	229368	214623	259072	355904	341787	419923
Day 8	344784	253612	262090	268779	253044	303314	347271	411806	528279

## Sheet: LBDephrin-mut  - surface area
	Surface area (um2)	Surface area (um2)	Surface area (um2)	Surface area (um2)	Surface area (um2)	Surface area (um2)	Surface area (um2)	Surface area (um2)	Surface area (um2)
Day 4	200077	190767	184163	176296	166764	182212	162630	157805	150670
Day 5	283318	238444	203177	212425	244009	205458	251714	227472	226933
Day 6	455387	345622	292497	278434	329422	278453	591843	246926	323992
Day 7	789779	528034	474824	490551	552792	429258	763873	399911	593993
Day 8	1.30055e+06	890008	720586	718909	894495	726534	997710	343773	693022

## Sheet: CRDmut - surface area
	Surface area (um2)	Surface area (um2)	Surface area (um2)	Surface area (um2)	Surface area (um2)	Surface area (um2)	Surface area (um2)	Surface area (um2)	Surface area (um2)
Day 4	163959	204771	178755	162423	180308	195552	165943	158537	192481
Day 5	185004	305126	244168	184232	276322	265541	242530	191379	281248
Day 6	201999	422274	334813	212578	376196	332055	452771	238244	497642
Day 7	255653	497810	490717	255085	513927	428947	677636	276986	736985
Day 8	346759	731658	711299	309223	766035	607482	912017	322100	856801

## Sheet: LBDmut - surface area
	Surface area (um2)	Surface area (um2)	Surface area (um2)	Surface area (um2)	Surface area (um2)	Surface area (um2)	Surface area (um2)	Surface area (um2)	Surface area (um2)
Day 4	235949	190164	166156	not recorded due to technical issue	184173	173575	190233	221836	220662
Day 5	344545	293448	214241	418074	230124	234736	313713	354569	326415
Day 6	531192	444333	279786	654767	319780	348682	522918	586667	512254
Day 7	913864	746247	416435	1.09775e+06	471493	508251	746879	930656	737633
Day 8	1.38285e+06	1.18226e+06	648962	1.66808e+06	781218	764705	799313	1.0906e+06	950055

## Sheet: LBDmut-CRDmut - surface area
	Surface area (um2)	Surface area (um2)	Surface area (um2)	Surface area (um2)	Surface area (um2)	Surface area (um2)	Surface area (um2)	Surface area (um2)	Surface area (um2)
Day 4	151409	166712	187953	126547	175718	171165	202337	151505	194876
Day 5	163426	240370	222867	153761	205986	201570	334439	202427	368467
Day 6	188209	319812	265815	197353	260311	243960	536878	282085	731038
Day 7	264661	606764	366794	348674	352225	not recorded due to technical issue	688345	340912	1.15668e+06
Day 8	353213	617570	487612	469681	367254	not recorded due to technical issue	744068	404500	1.16448e+06

## Sheet: WTsorted-low - surface area
	Surface area (um2)	Surface area (um2)	Surface area (um2)	Surface area (um2)	Surface area (um2)	Surface area (um2)	Surface area (um2)	Surface area (um2)	Surface area (um2)
Day 4	230668	253388	262673	not recorded due to technical issue	135087	not recorded due to technical issue	109012	not recorded due to technical issue	not recorded due to technical issue
Day 5	290192	380799	341666	382548	169431	342541	335255	143523	278706
Day 6	531370	642452	581656	540839	212705	544035	463357	188295	407403
Day 7	761419	871288	818440	748367	not recorded due to technical issue	828987	678048	238885	605257
Day 8	858588	1.21463e+06	991518	954230	373921	974834	850144	299304	825720
