# Supplementary material for: Co-clustering of EphB6 and ephrinB1 in trans restrains cancer cell invasion
Source: Commun Biol. 2024 Apr 16;7:461. doi: 10.1038/s42003-024-06118-4 (PMC11021433; doi:10.1038/s42003-024-06118-4)
Supplement: Supplementary file 3 — Supplementary Data [file 42003_2024_6118_MOESM3_ESM.zip › Figure S6a.xlsx]

## Sheet: WT - surface area
	Surface area (um2)	Surface area (um2)	Surface area (um2)	Surface area (um2)	Surface area (um2)	Surface area (um2)	Surface area (um2)	Surface area (um2)	Surface area (um2)
Day 4	202546	283021	263694	149523	113223	126875	222465	217462	209736
Day 5	637422	906555	998368	340963	209736	308682	335056	513831	389227
Day 6	1.29231e+06	1.50971e+06	1.22232e+06	380649	288050	633118	601704	1.10132e+06	906337
Day 7	2.18315e+06	1.94911e+06	1.66327e+06	454272	929770	509826	974479	1.82845e+06	1.75695e+06
Day 8	2.18151e+06	3.68817e+06	3.52721e+06	492338	1.99425e+06	758002	2.47297e+06	1.71453e+06	3.69206e+06

## Sheet: LBDephrin-mut  - surface area
	Surface area (um2)	Surface area (um2)	Surface area (um2)	Surface area (um2)	Surface area (um2)	Surface area (um2)	Surface area (um2)	Surface area (um2)	Surface area (um2)
Day 4	188141	219203	251163	177565	182131	194144	305809	234124	272266
Day 5	589769	670085	557083	604696	546918	472681	1.04303e+06	770539	918059
Day 6	1.34105e+06	1.32084e+06	1.72981e+06	1.03966e+06	956648	1.32464e+06	2.27508e+06	1.9983e+06	2.0305e+06
Day 7	3.16805e+06	2.83793e+06	2.75529e+06	1.87354e+06	1.72303e+06	2.16754e+06	3.73964e+06	3.25361e+06	3.81353e+06
Day 8	3.81862e+06	4.79776e+06	4.2514e+06	2.73952e+06	3.87408e+06	2.68462e+06	5.70372e+06	6.03537e+06	5.3626e+06

## Sheet: CRDmut - surface area
	Surface area (um2)	Surface area (um2)	Surface area (um2)	Surface area (um2)	Surface area (um2)	Surface area (um2)	Surface area (um2)	Surface area (um2)	Surface area (um2)
Day 4	167148	182493	251148	161628	190331	204951	247705	211338	227479
Day 5	738618	637051	740646	477864	557083	429034	570253	517816	626131
Day 6	1.52638e+06	1.24561e+06	1.34827e+06	737614	912056	687558	1.29211e+06	1.24807e+06	1.21552e+06
Day 7	2.00687e+06	2.14151e+06	2.14587e+06	1.10679e+06	1.45676e+06	1.28434e+06	2.24037e+06	2.17168e+06	2.12122e+06
Day 8	2.78025e+06	2.77828e+06	3.1337e+06	2.09963e+06	2.89621e+06	2.19804e+06	3.7286e+06	3.76638e+06	3.87647e+06

## Sheet: LBDmut - surface area
	Surface area (um2)	Surface area (um2)	Surface area (um2)	Surface area (um2)	Surface area (um2)	Surface area (um2)	Surface area (um2)	Surface area (um2)	Surface area (um2)
Day 4	212893	254622	206501	195668	182087	282872	298101	277772	328800
Day 5	536310	461066	416342	316924	227481	355358	562129	388845	489836
Day 6	1.29197e+06	1.45954e+06	770525	626442	290660	924697	1.19811e+06	1.02903e+06	748809
Day 7	1.63309e+06	1.92573e+06	882263	1.36843e+06	912265	381590	2.12235e+06	1.34769e+06	2.32815e+06
Day 8	3.22381e+06	1.35607e+06	2.26661e+06	2.29337e+06	1.5628e+06	567799	2.29382e+06	4.53292e+06	4.20788e+06

## Sheet: LBDmut-CRDmut - surface area
	Surface area (um2)	Surface area (um2)	Surface area (um2)	Surface area (um2)	Surface area (um2)	Surface area (um2)	Surface area (um2)	Surface area (um2)	Surface area (um2)
Day 4	201865	230761	351851	220998	166451	131597	303896	354957	360950
Day 5	720346	1026844	1.34569e+06	263393	206457	201784	822533	1.00465e+06	1.17776e+06
Day 6	1.06085e+06	2.09338e+06	1.69332e+06	411045	317343	281757	1.70348e+06	2.75197e+06	2.79451e+06
Day 7	1.2265e+06	1.80055e+06	1.76442e+06	463197	378947	363637	4.59859e+06	5.44549e+06	3.4118e+06
Day 8	1.32464e+06	2.0907e+06	2.15795e+06	355458	388751	417797	5.26973e+06	6.1434e+06	7.15969e+06

## Sheet: WTsorted-low - surface area
	Surface area (um2)	Surface area (um2)	Surface area (um2)	Surface area (um2)	Surface area (um2)	Surface area (um2)	Surface area (um2)	Surface area (um2)	Surface area (um2)
Day 4	281432	279033	232936	203517	141779	189625	352884	317767	343222
Day 5	551814	417560	490827	297494	380581	365096	557193	644897	536426
Day 6	774081	562253	808543	274186	198807	249089	1.28876e+06	1.2034e+06	1.29462e+06
Day 7	1.10381e+06	755263	1.15948e+06	342739	245773	241951	2.71032e+06	2.82935e+06	2.24866e+06
Day 8	1.32808e+06	932140	1.42101e+06	346616	314614	288520	4.3293e+06	4.25508e+06	4.20249e+06
