# Supplementary material for: Co-clustering of EphB6 and ephrinB1 in trans restrains cancer cell invasion
Source: Commun Biol. 2024 Apr 16;7:461. doi: 10.1038/s42003-024-06118-4 (PMC11021433; doi:10.1038/s42003-024-06118-4)
Supplement: Supplementary file 3 — Supplementary Data [file 42003_2024_6118_MOESM3_ESM.zip › Figure S6b.xlsx]

## Sheet: WT - surface area
	Surface area (um2)	Surface area (um2)	Surface area (um2)	Surface area (um2)	Surface area (um2)	Surface area (um2)	Surface area (um2)	Surface area (um2)	Surface area (um2)
Day 4	226408	147228	100401	178817	160773	130963	239169	245841	211781
Day 5	314955	472139	463493	154507	115674	320389	275862	272340	229360
Day 6	764619	349277	703324	170460	583268	299492	317274	315256	287003
Day 7	454144	878739	1.31188e+06	287003	212781	858013	468324	524181	421890
Day 8	527466	1.41438e+06	1.71526e+06	295973	924697	390417	612787	534361	604696

## Sheet: LBDephrin-mut  - surface area
	Surface area (um2)	Surface area (um2)	Surface area (um2)	Surface area (um2)	Surface area (um2)	Surface area (um2)	Surface area (um2)	Surface area (um2)	Surface area (um2)
Day 4	235779	206592	186679	170614	155176	159996	189670	196949	224121
Day 5	499625	570081	664562	544575	586116	484706	331132	257943	217322
Day 6	969323	1.28489e+06	1.22218e+06	1.12932e+06	1.27769e+06	1.23436e+06	404444	351168	676649
Day 7	2.34469e+06	1.84423e+06	2.17806e+06	1.76641e+06	1.79172e+06	1.9106e+06	562249	463373	1.12632e+06
Day 8	3.07216e+06	2.48329e+06	2.43519e+06	2.45747e+06	2.55996e+06	2.33462e+06	1.02023e+06	700377	1.66518e+06

## Sheet: CRDmut - surface area
	Surface area (um2)	Surface area (um2)	Surface area (um2)	Surface area (um2)	Surface area (um2)	Surface area (um2)	Surface area (um2)	Surface area (um2)	Surface area (um2)
Day 4	167148	182493	251148	161628	190331	204951	247705	211338	227479
Day 5	222556	480677	577863	422154	612000	433292	313062	288659	256387
Day 6	451886	1.07624e+06	845282	835746	832217	1.08056e+06	345259	388142	291929
Day 7	1.44219e+06	475855	1.60896e+06	997201	1.09679e+06	1.00471e+06	451943	495155	420227
Day 8	1.74593e+06	1.77508e+06	472473	1.22673e+06	1.14213e+06	1.36026e+06	598672	582398	461218

## Sheet: LBDmut - surface area
	Surface area (um2)	Surface area (um2)	Surface area (um2)	Surface area (um2)	Surface area (um2)	Surface area (um2)	Surface area (um2)	Surface area (um2)	Surface area (um2)
Day 4	288050	217740	252043	236046	189670	235714	281497	266993	239206
Day 5	593361	736955	516753	708874	249980	531748	353093	341606	338933
Day 6	879969	1.24173e+06	1.54745e+06	1.2493e+06	297014	1.18575e+06	452264	487031	494240
Day 7	1.32452e+06	2.13741e+06	2.33659e+06	2.02094e+06	357749	1271049	620832	585612	784657
Day 8	2.85129e+06	2.65868e+06	2.6884e+06	2.96029e+06	457508	1.56118e+06	1.03179e+06	906337	1.14032e+06

## Sheet: LBDmut-CRDmut - surface area
	Surface area (um2)	Surface area (um2)	Surface area (um2)	Surface area (um2)	Surface area (um2)	Surface area (um2)	Surface area (um2)	Surface area (um2)	Surface area (um2)
Day 4	269345	321010	560791	156575	323212	204843	357482	296355	300134
Day 5	1.14811e+06	913898	705747	235850	1.1225e+06	763133	588052	526868	557369
Day 6	858016	1.96925e+06	2.19062e+06	1.77789e+06	372841	2.15265e+06	1.36007e+06	1.24238e+06	1.30062e+06
Day 7	926617	3.67282e+06	3.00612e+06	2.28563e+06	564629	2.55973e+06	2.9162e+06	2.30164e+06	2.50161e+06
Day 8	1.25765e+06	3.47821e+06	3.64633e+06	770375	3.79271e+06	3.25067e+06	3.64592e+06	3.49514e+06	3.78659e+06

## Sheet: WTsorted-low - surface area
	Surface area (um2)	Surface area (um2)	Surface area (um2)	Surface area (um2)	Surface area (um2)	Surface area (um2)	Surface area (um2)	Surface area (um2)	Surface area (um2)
Day 4	277816	335168	298082	277799	298082	326958	301863	298265	256387
Day 5	394497	641740	446643	725764	664317	1.15465e+06	311599	305674	317382
Day 6	614803	541807	873777	1.10551e+06	794760	1.82285e+06	596695	538556	467750
Day 7	651252	1.32582e+06	918637	1.51774e+06	1.30062e+06	2.0436e+06	519300	773398	718348
Day 8	659641	1.2443e+06	1.08894e+06	1.79831e+06	1.27941e+06	2.18868e+06	857864	714103	1.10397e+06
